# Supplementary material for: Analysis and Excavation of Unique Metabolic Components of Wheat Cultivated in Saline–Alkaline Soil
Source: Foods. 2025 Nov 13;14(22):3888. doi: 10.3390/foods14223888 (PMC12651151; doi:10.3390/foods14223888)
Supplement: Supplementary file 1 [file foods-14-03888-s001.zip › Supplementary Tables.xlsx]

## Sheet: Table S3
Table S3 All detected metabolites and their relative contents in wheat samples
Compounds	Formula	Class I	Class II	CAS	CM6005AAW-1	CM6005AAW-2	CM6005AAW-3	CM6005GW-1	CM6005GW-2	CM6005GW-3	CM6002AAW-1	CM6002AAW-2	CM6002AAW-3	CM6002GW-1	CM6002GW-2	CM6002GW-3	JM44AAW-1	JM44AAW-2	JM44AAW-3	JM44GW-1	JM44GW-2	JM44GW-3	QC01	QC02	QC03
(1'R,3R,5R,8'S)-Dihydrophaseic acid-O-β-D-glucoside	C21H32O10	Phenolic acids	Phenolic acids	-	5784.66	8588.29	14448.7	15410.4	12564.3	12522.4	18349.1	15037.9	17842.9	20051.8	31776.7	10596.1	20988.5	23834.9	17165.1	25043.3	36222.9	32888.9	17175.9	18780.5	15453.1
(1R,2S)-2-[4-[(3R,3aR,6R,6aS)-3-(4-Hydroxy-3,5-dimethoxyphenyl)-1,3,3a,4,6,6a-hexahydrofuro[3,4-c]furan-6-yl]-2,6-dimethoxyphenoxy]-1-(4-hydroxy-3,5-dimethoxyphenyl)propane-1,3-diol	C33H40O13	Lignans and Coumarins	Lignans	-	61574.6	28215.9	48591.8	35728.3	33307.3	28463.5	34999	42980.8	36949.6	53736	25403.3	36278	44223.4	46729.9	45912.5	97480.9	82097.6	82597.8	43609.9	54942.1	54048.5
(2-Hydroxy-2-oxo-1,2lambda5-oxaphospholan-5-yl)methyl (Z)-octadec-9-enoate	C22H41O5P	Lipids	Free fatty acids	779333-58-3	582175	624443	650853	502719	535395	692306	465211	566937	529846	558760	558029	635126	359037	378515	398347	559309	538492	555115	412027	461372	530961
(2-Oxo-3H-1,3-benzoxazol-6-yl)acetate	C9H7NO4	Alkaloids	Alkaloids	-	17959.7	13368.1	11295	34892.2	29761.2	23609	2259	2259	2259	2259	2259	2259	64654.7	44199.3	43101.2	601247	620841	624767	99530.2	93374.2	106868
(25S)-5β-Furost-1β,2β,3β,4β,5β,22α,26-heptaol-26-O-β-D-glucoside	C33H56O13	Steroids	Steroidal saponins	-	398164	408415	446760	275297	312898	281655	381995	386410	358210	248185	284061	306756	299802	284719	280586	221030	248897	234655	294677	258867	261715
(2S,3S,4S,5R,6R)-6-(3-benzoyloxy-2-hydroxypropoxy)-3,4,5-trihydroxyoxane-2-carboxylic acid	C16H20O10	Others	Others	-	3.02853e+06	2.69957e+06	2.34002e+06	2.46276e+06	2.17736e+06	2.31605e+06	2.4482e+06	2.57901e+06	2.3986e+06	2.68637e+06	2.55325e+06	2.40338e+06	1.96213e+06	1.90016e+06	1.67096e+06	1.57941e+06	1.93954e+06	1.62806e+06	1.6949e+06	2.10174e+06	1.8259e+06
(3-Mustard acyl)-fructosyl-α-D-(6-mustard acyl)glucoside	C34H42O19	Phenolic acids	Phenolic acids	-	5701.7	13040.5	14943.3	1140.34	1140.34	1140.34	1140.34	1140.34	10860.2	13507	7588.86	12539.7	19897.5	9868.26	9871.6	60367.4	30680.2	40334.3	9841.58	13859.9	16723.5
(3-hydroxypropanoyl)-L-leucine	C9H17NO4	Amino acids and derivatives	Amino acids and derivatives	-	115903	158788	173606	69816.8	42581.9	53372	138124	170603	179959	70957.4	45350.2	61573.5	64157.1	48744.7	79482.4	132551	135683	128854	110679	96805.2	124329
(3S,3'S)-N,N'-((1R,2R)-4-((3,4,5-trihydroxy-6-methyltetrahydro-2H-pyran-2-yl)oxy)cyclohexane-1,2-diyl)bis(2-methyl-2,3,4,9-tetrahydro-1H-pyrido[3,4-b]indole-3-carboxamide)	C38H48N6O7	Alkaloids	Alkaloids	-	469960	451511	425792	342976	302789	326452	368150	391152	419992	260008	317982	326664	318739	377708	299169	330281	281674	303701	323440	360563	339505
(3S,3'S)-N,N'-((1R,2R)-5-((3,4,5-trihydroxy-6-methyltetrahydro-2H-pyran-2-yl)oxy)cyclohex-3-ene-1,2-diyl)bis(2-methyl-2,3,4,9-tetrahydro-1H-pyrido[3,4-b]indole-3-carboxamide)	C38H46N6O7	Alkaloids	Alkaloids	-	6.79463e+06	7.82295e+06	7.43561e+06	5.28701e+06	4.76083e+06	4.65567e+06	7167842	7.32812e+06	7.21515e+06	6168946	5.34035e+06	5.68765e+06	5599696	5.5431e+06	5318008	6.77299e+06	6.06011e+06	6.80976e+06	5.00086e+06	5934922	5.92535e+06
(3r,4r)-3-(2h-1,3-benzodioxol-5-ylmethyl)-4-[(4-hydroxy-3-methoxyphenyl)methyl]oxolan-2-one*	C20H20O6	Lignans and Coumarins	Lignans	-	22270.1	23980.9	20365.5	30132.7	31067.5	25053.8	21329.1	21270.8	11610.7	20065.3	18099.7	17623.2	25503.8	22316.4	25078	20500.9	12217.5	14936.1	16855.1	19003.4	28745.8
(6R,9R)-3-Oxo-α-ionol-β-D-malonyl-glucoside	C22H32O10	Terpenoids	Sesquiterpenoids	-	18765.8	21209.7	21411.5	46133.8	43691.5	52720.9	30040.7	26531.6	30136.4	31004.2	47304.7	37517	74521.8	65009.8	46490.1	51536	27753.1	53014.5	51533.6	45673	47571.9
(7Z)-Hexadecenoic acid*	C16H30O2	Lipids	Free fatty acids	2416-19-5	41263	16860.3	40084	42236.3	32909.9	52673.7	62714.6	62771.3	86793.1	81149.9	18804.9	43889.1	60734.2	34521.1	64356.7	51079.5	46710.6	39363.8	110431	137110	110735
(9E,11E)-Octadecadienoic acid	C18H32O2	Lipids	Free fatty acids	1839-11-8	209886	249404	220208	242944	183085	223260	208045	180005	183404	196520	233601	255501	321187	331502	314419	407320	317620	314316	229754	248262	291551
(9Z,11E)-Octadecadienoic acid	C18H32O2	Lipids	Free fatty acids	2540-56-9	73720.7	65752.3	72251.7	62903.4	58328.8	66625.2	75251	76696.9	87640.5	71964.1	58059.6	81087.8	84218.3	82183.3	76468.3	83207.4	87412.8	87260.6	69360.8	88648.1	91366.9
(Oxiran-2-yl)methyl octadeca-9,12-dienoate*	C21H36O3	Lipids	Glycerol ester	856386-19-1	116878	118184	112426	111319	111299	106146	123159	127330	106606	96391.8	93690.7	99841.6	101629	109250	103563	83255.2	136408	100021	73071.4	89389.7	106683
1,10-dimethoxy-6,6-dimethyl-2,9-di(propan-2-yloxy)-5,6,6a,7-tetrahydro-4H-dibenzo[de,g]quinolin-6-ium	C26H36NO4+	Alkaloids	Alkaloids	-	2.00874e+06	1.84188e+06	1.86931e+06	1.96495e+06	2.10423e+06	2.02868e+06	1.92284e+06	2.07815e+06	2.06334e+06	1.73426e+06	1.71902e+06	1.8154e+06	1.57299e+06	1.47953e+06	1.44236e+06	1.74199e+06	1.6561e+06	1.49844e+06	1.78746e+06	1.83084e+06	1.8483e+06
1,14-Tetradecanedioic Acid	C14H26O4	Lipids	Free fatty acids	821-38-5	79799.3	90184.1	97657.5	99489	86771.4	75137.1	75562.3	67546.5	62824.4	109583	99486.1	81123.4	72027.3	95244.3	80383	89727	81501	79497.8	66496	67092.5	75444.4
1,2,2'-Trisinapoyl gentiobiose	C45H52O23	Phenolic acids	Phenolic acids	-	1505.08	1505.08	1505.08	8714.22	8134.54	7525.4	14383.1	9334.13	9958.84	19285.4	34452.5	30695	26880.2	20052.7	29443.8	171603	155320	163114	48135	46034.2	44383.1
1,2,3,4-Tetrahydro-3-carboxy-2-carboline	C12H12N2O2	Alkaloids	Alkaloids	72002-54-1	1.00107e+06	988478	839009	908514	1.09223e+06	1.28517e+06	1.56414e+06	2.03472e+06	1.39818e+06	2.07574e+06	2.43878e+06	2.66257e+06	458482	463564	542589	1.64848e+06	1.63942e+06	1.2862e+06	1.24304e+06	1.15183e+06	1.30657e+06
1,3-O-Di-p-Coumaroylglycerol	C21H20O7	Phenolic acids	Phenolic acids	-	98013.8	112226	95920.3	189916	127578	226838	101144	89462.3	76012.5	166986	110371	124376	45918	55691.6	52742.6	11212.4	19195.6	14780.8	93295.8	104121	119423
1,3-O-Diferuloylglycerol	C23H24O9	Phenolic acids	Phenolic acids	83008-46-2	4.69326e+06	3.12924e+06	3.14598e+06	4.17791e+06	4.58258e+06	4.32546e+06	2.66267e+06	2.93155e+06	1.64687e+06	3.92103e+06	2.78042e+06	2.66977e+06	1.85782e+06	1.7031e+06	1.86923e+06	836571	1.00785e+06	897053	3.38842e+06	3.70145e+06	3.06093e+06
1,3-dihydroxy-2,3,3a,4-tetrahydropyrrolo[2,1-b]quinazolin-9(1H)-one	C11H12N2O3	Alkaloids	Alkaloids	-	73512.6	109126	99192	83965.1	110706	139025	308223	325613	289587	474927	526382	500351	159448	166728	133531	274982	336088	313359	410246	506301	422507
1,4-Dideoxy-1,4-imino-(2-O-β-D-glucosyl)-D-arabinitol	C11H21NO8	Alkaloids	Pyrrole alkaloids	-	177604	166975	193583	165238	215579	216568	222453	305662	199108	154272	200044	185379	188973	203943	252812	207431	240400	219543	159788	173113	228790
1,4-Dihydro-1-Methyl-4-oxo-3-pyridinecarboxamide	C7H8N2O2	Alkaloids	Pyridine alkaloids	769-49-3	83035.4	92104	117348	124978	92202.6	93600.7	72386.4	96784.7	107442	126558	130316	137156	254368	323806	239252	172124	186679	193539	126812	131809	169401
1,6-anhydro-β-D-glucose	C6H10O5	Others	Saccharides	498-07-7	87621.5	111135	109725	110359	96618	93729.5	128995	106480	108019	78533.3	54014.9	74612.4	53252.8	140653	61620.8	70877.4	117922	99953.3	37507.5	94480.3	87623.8
1,7-Bis-(4-hydroxyphenyl)-2,4,6-heptatrienone	C19H16O3	Others	Ketone compounds	-	211067	186935	212643	126357	149302	133176	209629	220295	212132	211241	202829	178787	201538	217273	207809	244266	208336	224999	184374	196025	185422
1,7-diphenyl-4,6-diene-3-heptanone	C19H18O	Others	Ketone compounds	-	355198	289949	405003	488121	384693	333053	331838	392287	474354	372568	353120	376270	417186	308925	409314	414791	413056	329957	478514	453315	349183
1-(2,3-dihydroxypropoxy)-3-(((2-(dimethylamino)ethoxy)(hydroxy)phosphoryl)oxy)propan-2-yl (11Z,14Z)-octadeca-11,14-dienoate	C28H54NO9P	Lipids	LPE	-	1.42563e+07	1.46785e+07	1.42156e+07	1.56317e+07	1.45742e+07	1.70303e+07	1.81696e+07	1.73193e+07	1.65627e+07	1.64389e+07	1.65987e+07	1.60423e+07	1.53685e+07	1.72711e+07	1.45152e+07	1.91483e+07	1.86542e+07	1.93334e+07	1.34789e+07	1.63262e+07	1.73409e+07
1-(2,3-dihydroxypropoxy)-3-(((2-(dimethylamino)ethoxy)(hydroxy)phosphoryl)oxy)propan-2-yl (8E,11Z,14Z)-octadeca-8,11,14-trienoate	C28H52NO9P	Lipids	LPE	-	1.35408e+06	1.39343e+06	1.35433e+06	1.25849e+06	1.23579e+06	1.40793e+06	1.76442e+06	1.61266e+06	1.74981e+06	1.43688e+06	1.53402e+06	1.47749e+06	1.31216e+06	1.4137e+06	1.20283e+06	2.00467e+06	1.9971e+06	2.02909e+06	1.3214e+06	1.57142e+06	1.7045e+06
1-(2,3-dihydroxypropoxy)-3-(((2-(dimethylamino)ethoxy)(hydroxy)phosphoryl)oxy)propan-2-yl (E)-hexadec-9-enoate	C26H52NO9P	Lipids	LPE	-	252738	278536	266492	265207	259347	298789	356253	308349	323127	301071	298522	308687	267959	221611	243925	427315	411478	403609	280938	297287	333178
1-(2,3-dihydroxypropoxy)-3-(((2-(dimethylamino)ethoxy)(hydroxy)phosphoryl)oxy)propan-2-yl (Z)-14-Octadecenoic Acid	C28H56NO9P	Lipids	LPE	-	1.87176e+06	1.86689e+06	2.0305e+06	1.67271e+06	1.75428e+06	1.90889e+06	1.96038e+06	1.94746e+06	2.05002e+06	1.60735e+06	1.79514e+06	1.91861e+06	1.65901e+06	1.86345e+06	1.51744e+06	2.40123e+06	2.20797e+06	2.29236e+06	1.47105e+06	1.9616e+06	2.01095e+06
1-(2,3-dihydroxypropoxy)-3-(((2-(dimethylamino)ethoxy)(hydroxy)phosphoryl)oxy)propan-2-yl heptadecanoate	C27H56NO9P	Lipids	LPE	-	48521.3	42631.6	43293	51665.5	45541	57301.8	60856.6	60478.4	62335.3	53821	47801.5	55370.2	47192	49385.3	50836.8	77827.1	70707.9	68726.2	45494.3	46152	62832.1
1-(2,3-dihydroxypropoxy)-3-(((2-(dimethylamino)ethoxy)(hydroxy)phosphoryl)oxy)propan-2-yl palmitate*	C26H54NO9P	Lipids	LPE	-	1.35497e+07	1.24755e+07	1.3818e+07	1.27652e+07	1.29056e+07	1.47199e+07	1.61498e+07	1.63565e+07	1.58746e+07	1.5294e+07	1.51593e+07	1.48972e+07	1.56196e+07	1.59237e+07	1.45735e+07	1.58137e+07	1.51703e+07	1.59683e+07	1.25291e+07	1.60173e+07	1.48404e+07
1-(3,5-Dihydroxyphenyl)pentadecan-1-one	C21H34O3	Quinones	Quinones	-	45788.7	66526.3	53702.6	45789.8	54743.5	72953.2	53477.9	56527.4	62559.7	57735.5	40393.7	65885.8	48011.9	47962.3	54285.8	62104.8	84040	52627.2	66603.5	75446	69112
1-(4-Hydroxybenzoyl)Glucose; 25545-07-7	C13H16O8	Phenolic acids	Phenolic acids	-	30956.9	22513.6	81390.6	32383.1	32156	33770.4	32414.3	33339.1	34233.8	49131.3	42555.1	35153.6	19452.4	27761.1	27211.4	17829.5	24062	15750.3	26860	38856.4	27245.2
1-(9Z,12Z-octadecadienoyl)-sn-glycero-3-phosphocholine	C26H50NO7P	Lipids	LPC	22252-07-9	4.66098e+07	4.83405e+07	4.56321e+07	4.70784e+07	4.86721e+07	5.36578e+07	5.48249e+07	5.33395e+07	5.37992e+07	5.21253e+07	5.20264e+07	5.10651e+07	4.70137e+07	5.29202e+07	4.775e+07	6.08937e+07	6.02949e+07	5.91215e+07	4.37757e+07	5.10071e+07	5.5444e+07
1-(9Z-octadecenoyl)-sn-glycero-3-phosphocholine	C26H52NO7P	Lipids	LPC	19420-56-5	7.9069e+06	8.15698e+06	8.20783e+06	6.6472e+06	6.87399e+06	7.77542e+06	8.06446e+06	7.6341e+06	8.01717e+06	6.81231e+06	6.97362e+06	6686018	6.83957e+06	6.81902e+06	6.16649e+06	9.58504e+06	9.67494e+06	9.75282e+06	6.03858e+06	8.2285e+06	8.24262e+06
1-(sn-Glycero-3-phospho)-1D-myo-inositol	C9H19O11P	Others	Saccharides	-	1.14732e+06	1.11215e+06	1.33194e+06	1.19621e+06	1.92099e+06	1.47429e+06	1.31822e+06	1.23577e+06	1.10361e+06	1.92562e+06	1.96319e+06	1.60051e+06	2.2704e+06	2.10232e+06	1.90606e+06	2926089	4.01792e+06	3.9197e+06	1.57255e+06	1.4053e+06	1.65647e+06
1-(β-D-Glucopyranosyl)-3-ethyl-4-methyl-1H-pyrrole-2,5-dione	C13H19NO7	Others	Ketone compounds	-	208942	187698	170857	220999	223982	245163	205361	204430	194086	167402	220068	201500	196085	214536	207087	275806	209283	185845	209114	188517	218387
1-Amino-1-cyclobutane-carboxylic-acid	C5H9NO2	Amino acids and derivatives	Amino acids and derivatives	22264-50-2	1.33396e+06	1.45269e+06	1.33026e+06	1.32046e+06	1.36653e+06	1.18237e+06	1.67079e+06	1.62582e+06	1.55408e+06	1.26247e+06	1.04527e+06	1.22141e+06	1.24782e+06	1.13044e+06	1.25026e+06	1.2298e+06	1.0519e+06	1.1685e+06	1.29461e+06	1.26568e+06	1.30142e+06
1-Aminocyclopropane-1-carboxylic acid	C4H7NO2	Amino acids and derivatives	Amino acids and derivatives	22059-21-8	681066	675975	708412	520282	559330	566387	756419	825118	790740	635756	668142	640945	667447	743391	569336	641546	594281	652023	616204	619446	637609
1-Arabinosyluracil	C9H12N2O6	Nucleotides and derivatives	Nucleotides and derivatives	3083-77-0	3.56858e+06	3.68045e+06	2.5373e+06	1.48224e+06	1.37117e+06	1.34413e+06	4.06762e+06	3.90556e+06	4.23494e+06	1.46386e+06	1.54196e+06	1.53371e+06	1.80574e+06	2.2848e+06	1.61356e+06	1.58303e+06	1.38307e+06	1.7015e+06	2.03538e+06	2.24788e+06	2.08887e+06
1-Decanol*	C10H22O	Others	Alcohol compounds	112-30-1	482000	404356	726053	433579	522750	454962	563991	451236	564437	792281	518208	631651	591229	754713	473940	949706	484368	494468	561823	492275	781487
1-Eicosanol	C20H42O	Lipids	Free fatty acids	629-96-9	172442	175259	164027	155354	154593	141522	196149	194094	183150	169882	180533	172682	169436	167781	157977	195004	172454	186419	171327	178098	188559
1-Feruloyl-sn-glycerol	C13H16O6	Phenolic acids	Phenolic acids	-	133496	108600	16084.3	68880.8	39880.8	118402	112805	79386.8	105083	94561	131559	47758.5	29192.7	32524.9	53722	29576.2	72541.6	65935.8	87045.2	78239.5	89918.5
1-Hydroxypinoresinol-1-O-Glucoside	C26H32O12	Lignans and Coumarins	Lignans	81495-71-8	111898	109050	105914	139590	111175	141600	91961.6	75657.1	91837.1	129710	105927	88397.3	175875	131253	123192	86343.7	40564.9	80477.2	116906	110520	122637
1-Hydroxypinoresinol-4'-O-Glucoside	C26H32O12	Lignans and Coumarins	Lignans	-	207214	299300	227930	317748	237929	378731	216090	206894	198023	306207	237167	234860	408135	323325	351140	219874	201457	139929	144532	241747	382738
1-Linoleoyl-2-Lysophosphatidic Acid Monobutylamine Ester	C25H48NO7P	Lipids	Glycerol ester	-	2.67833e+06	2.33452e+06	2.45237e+06	2.43343e+06	2.49677e+06	1.82924e+06	2.5662e+06	2.81726e+06	2.85826e+06	2.63304e+06	2.67118e+06	2.79263e+06	2.30138e+06	2.60933e+06	2.24157e+06	3.34984e+06	2.68351e+06	2.80833e+06	1.90265e+06	2.59282e+06	2.50661e+06
1-Linoleoylglycerol*	C21H38O4	Lipids	Glycerol ester	2277-28-3	1.25216e+06	1.23705e+06	1.38375e+06	1.1747e+06	1.15713e+06	1.2368e+06	1.4138e+06	1.38997e+06	1.32919e+06	974690	992627	1.22482e+06	1.24911e+06	1.34504e+06	1.15971e+06	828484	907585	1.13842e+06	740781	1.10255e+06	1.44188e+06
1-Linoleoylglycerol-2,3-di-O-glucoside*	C33H58O14	Lipids	Glycerol ester	-	884196	753040	706450	839128	856613	651452	789760	717165	881935	524702	731380	924090	1.58331e+06	872948	900976	894617	814039	841035	926525	665033	728841
1-Linoleoylglycerol-3-O-glucoside*	C27H48O9	Lipids	Glycerol ester	-	203556	185058	202215	187569	150148	198333	209025	219324	268905	236626	188438	285852	178337	228136	211457	258162	239201	194874	178379	208603	157019
1-Methylguanidine	C2H7N3	Alkaloids	Alkaloids	471-29-4	78801.1	100806	85528.6	87367.8	74270.3	107520	73646.8	65976	99492.5	101393	60965	66357.2	71527.6	88569.4	72378.3	67853.3	91031.2	95300.9	69643.3	103843	81855.5
1-Methylpiperidine-2-carboxylic acid	C7H13NO2	Alkaloids	Piperidine alkaloids	7730-87-2	627994	759369	683432	958279	981451	1.14413e+06	521789	734625	618144	1.17976e+06	1.24274e+06	1.25679e+06	540296	397742	392792	948375	753445	930448	542274	767433	706953
1-Monomyristin	C17H34O4	Lipids	Glycerol ester	589-68-4	514765	541832	492284	509884	530806	622693	620618	593803	519426	649643	548851	458128	589585	612059	617876	560775	637307	578103	500125	551872	515703
1-O-(3,4,5-Trimethoxybenzoyl)-B-D-Glucopyranoside	C16H22O10	Phenolic acids	Phenolic acids	-	81796.3	105265	83949.6	84640.2	49838.3	66156.9	83293	63938.8	99600.2	55971.4	60273.9	71137.1	61783.8	74683.2	63320	95415.4	90338.7	76177.6	73881.8	59748.7	76186.5
1-O-Caffeoyl-β-D-glucose*	C15H18O9	Phenolic acids	Phenolic acids	14364-08-0	100627	103532	92572	126727	109372	138827	103532	130618	115162	125423	94821.8	107420	73337.9	85150.6	58728.6	132795	152267	76229.6	127763	97609.3	135841
1-O-Feruloyl-3-O-caffeoylglycerol	C22H22O9	Phenolic acids	Phenolic acids	-	26112	28055.3	25532.4	50256.3	49997.7	47919.8	23993.3	36899.5	24369.9	35707.4	35124.3	32735.5	15556.6	15277.8	7606.27	15093.3	17408.6	13327.1	28393.7	26309.8	31863.6
1-O-Feruloyl-3-O-p-Coumaroylglycerol	C22H22O8	Phenolic acids	Phenolic acids	-	389174	307990	314240	431469	391394	324239	378667	389205	313244	420163	321639	323404	172518	231917	183796	81727.7	74671.7	60469.7	246575	284042	316991
1-O-Feruloyl-beta-D-glucose	C16H20O9	Phenolic acids	Phenolic acids	-	201693	180005	183258	120368	176285	144225	206638	136633	170972	143477	83501.3	54258.6	131100	38953.9	81993.2	102089	144121	140525	60730.3	91090.5	82414.8
1-O-Feruloyl-β-D-glucose	C16H20O9	Phenolic acids	Phenolic acids	7196-71-6	60061.5	65737.8	57249.5	71061.4	67745.4	64388.1	41349.5	30832.8	53018.9	22276.5	33930.6	55677.6	23331.7	44814.6	41085.5	43532.1	28374.4	34929.5	40392	33927.4	19092.5
1-O-Feruloyllysine	C16H22N2O5	Alkaloids	Phenolamine	-	630731	352138	401453	301146	323932	387624	378526	321965	447582	439485	470796	433797	283234	385359	350152	302926	204583	459949	552149	366150	541818
1-O-Feruloylquinic acid	C17H20O9	Phenolic acids	Phenolic acids	-	1.11367e+06	1.41508e+06	1.32114e+06	1.46762e+06	1.18397e+06	848778	1.00452e+06	1.13963e+06	957715	651465	723389	689049	427004	296506	282935	415456	340351	417608	817331	558548	598221
1-O-Galloyl-β-D-glucose	C13H16O10	Phenolic acids	Phenolic acids	58511-73-2	565763	438603	516377	605596	440398	660735	485982	497870	458117	790699	638042	558726	975311	1.19145e+06	1.12176e+06	1.1086e+06	1.26146e+06	1.10485e+06	713618	603793	675665
1-O-Linoleoyl-3-O-galactopyranosyl-L-glycerol	C27H48O9	Lipids	Glycerol ester	-	3.976e+06	3.899e+06	4.5213e+06	5.08751e+06	4.10402e+06	3.75153e+06	6.10968e+06	5.34643e+06	4.72194e+06	4.71878e+06	4.41255e+06	4.92556e+06	6.30907e+06	6.51501e+06	5.06432e+06	5.17753e+06	6.76789e+06	4.85273e+06	4.5972e+06	5.26897e+06	6.6663e+06
1-O-Salicyloyl-β-D-glucose*	C13H16O8	Phenolic acids	Phenolic acids	60517-74-0	48550.9	65862.4	68436.6	47863.8	56319.5	58365.5	68464	60188.7	56745.4	45087.5	43859.2	33332.1	55539.6	53883	55485.7	35552.4	22348.7	35309.6	43363.1	34412	52454.3
1-O-Sinapoyl-β-D-glucose	C17H22O10	Phenolic acids	Phenolic acids	-	47541.6	67753	43406.2	64298	95632.1	88053.5	157947	116918	65106.2	73394.5	65085.2	63058.8	72090.6	64073.9	39258.1	146691	86806.2	70293.5	58992.6	52706.2	68228.2
1-O-Vanilloyl-D-Glucose	C14H18O9	Phenolic acids	Phenolic acids	-	88612.3	38853.7	52516.2	61053.8	62228.6	94209.3	45373.3	52599.9	55593.1	71694.2	40055.3	50511	87033.3	81410.2	82596.2	94347	77711.1	87033.3	55018.2	64755.2	64782.4
1-O-p-Coumaroyl-β-D-glucose*	C15H18O8	Phenolic acids	Phenolic acids	7139-64-2	160456	156654	177119	128171	209089	116451	298971	252419	397279	129149	152626	118409	76214.8	97874.5	59723	71405.1	45009	71328.8	157334	97924.8	140721
1-O-p-Coumaroyllysine	C15H20N2O4	Alkaloids	Phenolamine	-	1.79572e+06	2.0462e+06	1.92181e+06	1.34584e+06	1.33158e+06	1.58053e+06	2.08281e+06	2.23481e+06	1.81983e+06	1.57029e+06	1.74261e+06	1.62102e+06	1.08775e+06	905049	1.00184e+06	720172	707073	1.02559e+06	1.30839e+06	1.35914e+06	1.44644e+06
1-O-p-Coumaroylquinic acid*	C16H18O8	Phenolic acids	Phenolic acids	-	52865.7	46025.7	57764.2	64611.1	44256.8	46998.4	77190.8	84111.2	78323.8	43078.9	65588.9	43083.8	35187.7	46020.5	32315.1	30349.4	42103	37135.8	67435.3	46028	55704.1
1-O-p-Cumaroylglycerol	C12H14O5	Phenolic acids	Phenolic acids	106055-11-2	348255	533823	433811	338617	322905	320498	284353	354232	318134	285635	274713	222906	74722.1	63877.1	72307.2	126532	153045	115691	242219	356688	285599
1-Octadecanol	C18H38O	Lipids	Free fatty acids	112-92-5	106555	99187.7	99784.4	105067	107822	100665	114130	103937	97088.9	105799	115434	119143	111742	123912	113222	117322	117598	106945	110827	108673	116566
1-Oleoyl-Sn-Glycerol	C21H40O4	Lipids	Glycerol ester	129784-87-8	2.60848e+06	2.5702e+06	2.87935e+06	1.93327e+06	2.26025e+06	1.944e+06	2.69275e+06	2.57289e+06	2.43485e+06	1.98103e+06	1.87149e+06	1.97349e+06	1.95993e+06	1.98171e+06	1.99416e+06	2.32115e+06	2.25772e+06	2.59552e+06	2.04729e+06	2.21254e+06	2.44748e+06
1-Palmitoyl-Sn-Glycerol 3-O-Diglucoside	C31H58O14	Lipids	Glycerol ester	-	1.94064e+06	1.92026e+06	1.55999e+06	1.1671e+06	1.30598e+06	1.45772e+06	1.64981e+06	1.71481e+06	2.01788e+06	1.46744e+06	1.47795e+06	1.43571e+06	1.48832e+06	1.45325e+06	1.10989e+06	1.09285e+06	1.32935e+06	1.29677e+06	1.40346e+06	1.77806e+06	1.57433e+06
1-Pyrroline-4-hydroxy-2-carboxylic acid	C5H7NO3	Alkaloids	Pyrrole alkaloids	9054-77-7	82200.5	62324.1	44670.8	78549.2	49288.5	70070.7	77908.9	104792	76334.9	81010	59300	75456.8	46980.8	62098.4	46608.1	76857.8	70317.9	68401	56086.1	81007.7	82150.6
1-[1-O-7(3,4-methylenedioxyphenyl)-2E,4E,6E-heptatrienyl]-piperidine*	C19H21NO3	Alkaloids	Piperidine alkaloids	-	2140.21	5106.04	5106.04	428.041	428.041	428.041	15895.8	11549.3	16541.4	69344.7	52175.4	39680.2	14057.6	7960.96	13709	936982	914074	915792	97387.6	125862	137141
1-phenyl-7-(4-hydroxyphenyl)-4-ene-3-heptanone	C19H20O2	Others	Ketone compounds	-	1.98954e+06	1.41313e+06	1.39999e+06	1.74727e+06	2.65746e+06	1.40098e+06	1.45644e+06	2.08918e+06	1.2844e+06	1.71548e+06	1.85402e+06	1.52181e+06	1.66357e+06	1.64557e+06	1.53381e+06	1.95033e+06	2.21725e+06	1.71213e+06	1.48776e+06	1.59925e+06	2.12984e+06
1-α-Linolenoyl-glycerol*	C21H36O4	Lipids	Glycerol ester	-	834009	830789	836043	638316	616534	611475	965748	1.02179e+06	973126	718696	745736	767537	803833	803978	857999	892168	787888	772497	902006	876045	861054
1-α-Linolenoyl-glycerol-2,3-di-O-glucoside	C33H56O14	Lipids	Glycerol ester	-	175285	74559.9	69867	40251.6	37314.3	56327.7	128417	56999.9	108439	30086.8	30935	57828.2	34471.8	48965.2	50367.3	92674	53015.6	53359.9	29926.6	54301.1	41785.4
10-Formyltetrahydrofolic Acid	C20H23N7O7	Alkaloids	Alkaloids	2800-34-2	1.55146e+07	1.44016e+07	1.35477e+07	1.28531e+07	1.52777e+07	1.53591e+07	1.63559e+07	1.82374e+07	1.79973e+07	1.48092e+07	1.47345e+07	1.46399e+07	1.31965e+07	1.77755e+07	1.5233e+07	20945373	1.78994e+07	1.7667e+07	1.45573e+07	1.60926e+07	1.27953e+07
10-Hydroxymethyllycaconitine	C37H50N2O11	Alkaloids	Alkaloids	-	6.72213e+06	7.24353e+06	6.91489e+06	4.57344e+06	4.7035e+06	4.92312e+06	6.8538e+06	7.11475e+06	7.23969e+06	5810350	5.14197e+06	5.19323e+06	5225859	5.50621e+06	5453330	6.32787e+06	6.2051e+06	6.98617e+06	5.55425e+06	5652897	6.6048e+06
10-O-Caffeoyl-geniposidic acid	C25H28O13	Terpenoids	Monoterpenoids	-	4.4316e+06	3.7461e+06	4.34153e+06	6.19083e+06	4.26013e+06	6.19037e+06	2.8242e+06	2.927e+06	4.66079e+06	4.36632e+06	4.42282e+06	4.26151e+06	9.34926e+06	1.10137e+07	9.62461e+06	4.03166e+06	4.37372e+06	4.15218e+06	4.24341e+06	5.2334e+06	6.28678e+06
10-acetylmonomelittoside*	C17H24O11	Terpenoids	Monoterpenoids	-	51324.2	64372.8	58498.7	99771.2	76514.1	113528	92854.3	59350.3	50742	86857.4	74842.6	67079.1	117829	151349	116110	141892	122114	142938	80953.9	109227	97176
10-hydroxymajoroside	C17H24O11	Terpenoids	Monoterpenoids	-	97575.7	111529	91779.7	33819.7	52732.4	37689.2	65618.3	60793.2	75369.7	38306.7	45416.6	46384.7	47284.6	25130	17396.8	64729.7	83917.2	54040.3	43436.6	51138.3	56941.8
10α-Hydroxycadin-4-en-15-al	C15H24O2	Terpenoids	Sesquiterpenoids	398147-37-0	118353	112150	133782	107670	120360	103219	116351	122816	122816	91373.2	106176	93161.6	77506.8	77497.9	78083.5	108543	113179	89123.1	99476.8	103239	101446
11-Octadecanoic acid(Vaccenic acid)*	C18H34O2	Lipids	Free fatty acids	506-17-2	1.01778e+07	1.19503e+07	1.17539e+07	9.07315e+06	9.54847e+06	9.84877e+06	9.82259e+06	1.01732e+07	9.75499e+06	8.39119e+06	8.22311e+06	8.70149e+06	1.06712e+07	1.03059e+07	1.0312e+07	1.21165e+07	1.29556e+07	1.1975e+07	1.05926e+07	1.09375e+07	1.06399e+07
12(13)Ep-9-KODE	C18H30O4	Lipids	Free fatty acids	-	155934	145195	150952	111223	109833	107718	154958	145932	152510	100537	139503	131126	358737	380202	264599	273622	240062	298789	180667	168091	160062
12,13-DHOME; (9Z)-12,13-Dihydroxyoctadec-9-enoic acid	C18H34O4	Lipids	Free fatty acids	263399-35-5	21395.1	32819.5	28827.8	35309.4	26898.8	26116.2	23939.6	25008.7	27090.8	26542.8	23245.7	29057.5	23698.9	27036.5	31195	29012.7	31780.9	33846.2	24872.9	24043.1	29000.4
12,13-Epoxy-9-Octadecenoic Acid	C18H32O3	Lipids	Free fatty acids	6799-85-5	310069	341379	348373	204942	208476	212936	316145	313282	304824	177415	161130	175579	243682	225073	187613	368171	328812	353554	243478	269422	284857
12-Hydroxyoctadec-9-Enoic Acid; Ricinoleic acid	C18H34O3	Lipids	Free fatty acids	141-22-0	171828	173405	172517	154167	155408	159824	174766	180485	188206	160846	172675	164773	173592	170524	143999	178563	160510	163581	157764	176914	175409
12-Oxo-10E-Dodecenoic Acid	C12H20O3	Lipids	Free fatty acids	65410-38-0	24238.2	41184.1	29518.8	27906	37678.6	25524.3	33057.4	35366.6	25061.8	25560.9	26261.9	31490.2	43189.7	31233.3	38524.2	33141.8	33350.5	27181.8	17979.6	21445	21683.2
13(S)-HODE;13(S)-Hydroxyoctadeca-9Z,11E-dienoic acid*	C18H32O3	Lipids	Free fatty acids	10219-69-9	1.58868e+06	1.65389e+06	1.71923e+06	1.42896e+06	1.25752e+06	1.35354e+06	1.54115e+06	1.45701e+06	1.44504e+06	1.14951e+06	1.14042e+06	1.15933e+06	1.37212e+06	1.51057e+06	1.33268e+06	1.78046e+06	1.52409e+06	1.65768e+06	1.41443e+06	1.48002e+06	1.39142e+06
13(S)-Hydroperoxylinolenic acid	C18H30O4	Lipids	Free fatty acids	67597-26-6	40854.1	44652.4	34447.1	22186.4	30057.7	35648.8	39513.1	36097.8	42889.4	31560.4	33253.5	38676.6	87617.1	91658.1	102066	74862.4	72947.9	64406.3	46352.1	52630.1	49233.8
13-Hydroperoxy-9Z,11E-octadecadienoic acid*	C18H32O4	Lipids	Free fatty acids	23017-93-8	87421.6	96408.8	88625.7	89029.4	75718.8	95490.3	85076.2	79726.7	84592.6	92971.1	96724.6	94334.8	123581	127191	106264	159925	145563	173358	89670.2	103434	114443
13-KODE; (9Z,11E)-13-Oxooctadeca-9,11-dienoic acid*	C18H30O3	Lipids	Free fatty acids	54739-30-9	57779.6	70913.6	57436.2	27275.5	32169	32171.4	62819.7	64991.1	64081.5	28506.6	20400.5	28656.1	42154.9	47359.4	34397.8	53603.7	46599	48248.8	42878.5	40519.7	46770.1
13-methylmyristic acid	C15H30O2	Lipids	Free fatty acids	2485-71-4	133116	261263	341043	148401	290838	156257	445802	510845	245626	529507	256996	425577	564999	385767	413765	200266	348470	373772	507494	266515	638481
13S-Hydroperoxy-6Z,9Z,11E-octadecatrienoic acid	C18H30O4	Lipids	Free fatty acids	121107-97-9	48323.8	32963.6	39992.4	22823.2	36533.4	45093.8	47961.1	60226.5	51555.8	38366.8	19889.9	41409.1	43251.8	66603	39897.3	44963.9	39277.1	45460.1	30857.8	41988.4	42227.8
13S-Hydroxy-9Z,11E,15Z-octadecatrienoic acid	C18H30O3	Lipids	Free fatty acids	87984-82-5	109930	130363	119181	90686.9	91493.7	86526.9	103423	100319	101467	70457.6	82674.4	82059.2	124620	125273	95062.6	141177	124306	129765	104243	103540	104148
14,15-Dehydrocrepenynic acid	C18H28O2	Lipids	Free fatty acids	4154-44-3	1.37104e+06	1.02669e+06	1.31445e+06	796383	717553	692088	1.25478e+06	1.27654e+06	1.29698e+06	713285	758070	732851	912327	911418	890609	951992	891946	970970	947232	940138	920099
14-hydroxy-2,6,10-trimethylpentadeca-2,5,10-trien-4-one*	C18H30O2	Others	Others	-	6.00466e+06	5.8687e+06	7.47028e+06	4.52203e+06	4.5168e+06	5.09803e+06	5.44964e+06	6.64099e+06	6.73412e+06	4.81903e+06	5.49614e+06	5.64107e+06	6.36526e+06	6.15821e+06	5.11393e+06	6.97183e+06	6.34305e+06	7.25083e+06	5.75624e+06	6.04093e+06	5.93579e+06
16-Methylheptadecanoic acid	C18H36O2	Lipids	Free fatty acids	2724-58-5	4.99401e+06	3.21752e+07	3.12932e+07	4.96917e+06	3.38138e+07	2.97136e+07	5.16118e+06	3.01361e+07	3.05245e+07	5.70221e+06	3.08424e+07	2.6337e+07	5.31874e+06	3.60237e+07	3.40619e+07	4.9363e+06	3.58468e+07	3.17861e+07	4.95353e+06	4.71858e+06	5.4857e+06
17-Hydroxylinolenic acid	C18H30O3	Lipids	Free fatty acids	-	302287	349896	332830	246703	249293	261615	282719	301605	289209	211370	208069	237523	352543	354514	302955	363590	336128	349123	277515	294208	320132
19,20-DiHDPA	C22H34O4	Lipids	Free fatty acids	-	1.46808e+06	1.04997e+06	1.37159e+06	1.10393e+06	1.32098e+06	1.2847e+06	1.54212e+06	1.67558e+06	1.58725e+06	1.49931e+06	1.24207e+06	1.62494e+06	1.97562e+06	1.59703e+06	1.45151e+06	1.77351e+06	1.88541e+06	1.81866e+06	1.4727e+06	1.87893e+06	1.88779e+06
2''-O-Feruloyl aloesin	C28H28O12	Flavonoids	Other Flavonoids	-	72406.3	107683	75780.8	85020.3	129614	101646	119528	97149.9	113226	126360	105720	106528	339426	369832	307149	301195	285027	327099	174451	171174	184729
2',4'-Dimethylacetophenone	C10H12O	Others	Ketone compounds	89-74-7	4.01083e+06	768069	683613	833778	2.1321e+06	821841	723419	670455	696425	788442	694560	894509	1.07843e+06	807400	632943	656490	834727	817041	478201	534543	522429
2',5,5'-Trihydroxy-7,8-dimethoxyflavone; Rehderianin I	C17H14O7	Flavonoids	Flavones	90965-30-3	30164.6	37343.2	29035.3	12916.7	11017	9102.8	19256.7	20221.2	11017	10985.3	10538.8	9582.43	13607.1	9053.14	10936.9	8623.18	22777.2	11561.2	21898.2	21373.1	26225.9
2'-(2,3-Dihydroxybenzoyl)gentiopicroside	C23H24O12	Terpenoids	Monoterpenoids	-	32651.4	25281.5	34764	38972.6	28440.5	31599.5	26333.4	16859.6	30544.4	16856.4	31599.5	17914.4	42128.4	32656.6	24229.5	13697.4	6327.48	9484.98	33703.4	17911.5	23177.6
2'-Deoxyadenosine*	C10H13N5O3	Nucleotides and derivatives	Nucleotides and derivatives	958-09-8	2.69668e+07	2.33815e+07	2.44951e+07	1.96541e+07	1.94402e+07	2.18617e+07	3.00943e+07	2.80187e+07	2.74608e+07	2.41848e+07	2.21747e+07	2.14291e+07	3.17883e+07	3.66162e+07	3.24545e+07	2.72275e+07	2.58482e+07	2.39991e+07	2.27061e+07	2.29119e+07	2.45348e+07
2'-Deoxyadenosine-5'-monophosphate	C10H14N5O6P	Nucleotides and derivatives	Nucleotides and derivatives	653-63-4	115641	136992	120468	181890	136977	145609	138383	186570	122100	146627	181713	178849	216841	202874	205958	162778	169324	155146	119691	110664	151996
2'-Deoxycytidine	C9H13N3O4	Nucleotides and derivatives	Nucleotides and derivatives	951-77-9	772016	806723	764404	495791	518323	532597	770779	934028	833256	567437	672054	514772	675313	682120	843819	439083	407958	435368	500447	480771	460509
2'-Deoxyguanosine	C10H13N5O4	Nucleotides and derivatives	Nucleotides and derivatives	961-07-9	1.56698e+07	1.31618e+07	1.52756e+07	1.04092e+07	1.00929e+07	9.55885e+06	1.63988e+07	1.61464e+07	1.63481e+07	1.10535e+07	1.21221e+07	1.27182e+07	1.57207e+07	1.7407e+07	1.86124e+07	1.54548e+07	1.35434e+07	1.34901e+07	1.18641e+07	1.18364e+07	1.26341e+07
2'-Deoxyguanosine-5'-diphosphate	C10H15N5O10P2	Nucleotides and derivatives	Nucleotides and derivatives	3493-09-2	71447.2	85398.2	76957.7	176857	104768	121602	120423	112156	118874	152526	144282	120274	146556	130544	150495	165579	157692	160364	124047	132605	186421
2'-Deoxyinosine	C10H12N4O4	Nucleotides and derivatives	Nucleotides and derivatives	890-38-0	1.87527e+06	2.00662e+06	2.1698e+06	1.51725e+06	1.41165e+06	1.46276e+06	2.45682e+06	2.15825e+06	2.18298e+06	1.68159e+06	1.58958e+06	1.70062e+06	2.47795e+06	2.73262e+06	2.73968e+06	2.26109e+06	2.03377e+06	1.99291e+06	1.68966e+06	1.85249e+06	2.02639e+06
2'-Deoxyinosine-5'-monophosphate	C10H13N4O7P	Nucleotides and derivatives	Nucleotides and derivatives	3393-18-8	2.55035e+07	2.81048e+07	2.89777e+07	2.78107e+07	2.65321e+07	2.7115e+07	3.04498e+07	2.92026e+07	2.98195e+07	3.17263e+07	3.08702e+07	3.29586e+07	3.71634e+07	3.69672e+07	3.60076e+07	3.50499e+07	3.60356e+07	3.47318e+07	3.24833e+07	3.00768e+07	3.26966e+07
2'-Deoxyuridine	C9H12N2O5	Nucleotides and derivatives	Nucleotides and derivatives	951-78-0	105076	104709	164168	78673.4	73370.3	75461.1	103136	172840	129226	108810	119363	98540.3	137530	126780	90943	98035.2	93995.9	104353	83258.2	126783	111860
2'-Hydroxy-2-methoxychalcone	C16H14O3	Flavonoids	Chalcones	42220-77-9	45494.2	55400.6	52795.8	31953.9	35751.5	33693.8	42029.4	40807.4	42403	33868.7	31068.1	33136	63563	81564.6	81460.1	73443.5	72133.2	76573.8	52358.9	51322.5	58189.7
2'-O-Methyladenosine	C11H15N5O4	Nucleotides and derivatives	Nucleotides and derivatives	2140-79-6	3.23441e+06	3.1622e+06	2.99476e+06	938152	988568	1.01656e+06	4.66762e+06	4.50899e+06	4.01652e+06	1.26907e+06	1.11392e+06	1.15328e+06	1.63497e+06	1.79275e+06	1.71246e+06	1.59623e+06	1.51918e+06	1.77006e+06	1.97634e+06	2.30398e+06	2.05757e+06
2'-sinapoyl-mussaenosidic acid	C27H34O14	Terpenoids	Monoterpenoids	-	30007.3	16083.5	29859.5	50522	69922	70047.4	49295.4	36747.5	29859.5	56269.4	59706.3	52817.2	33055.4	48233.3	24118.3	43641.8	39187.9	31006.3	41338.3	51668.8	51481.7
2,2-Dimethylsuccinic acid	C6H10O4	Organic acids	Organic acids	597-43-3	78883.8	91641.9	59354.9	84131.8	71372.9	83381.5	135957	126207	121859	111996	51526.7	135221	72113	62349.7	79634.2	40870.9	57843.2	63109.3	81878.6	113424	56473.9
2,2-dimethylchromene-6-carboxylic acid*	C12H12O3	Others	Others	34818-56-9	1.39674e+07	1.28683e+07	1.42141e+07	1.34445e+07	1.40743e+07	1.42464e+07	1.40481e+07	1.32085e+07	1.35606e+07	1.32263e+07	1.32592e+07	1.53153e+07	1.36851e+07	1.41348e+07	1.34035e+07	1.3578e+07	1.33453e+07	1.35866e+07	1.18614e+07	1.23747e+07	1.2786e+07
2,3,16,21-Tetrahydroxyolean-12-en-28-oic acid (Platycogenic acid C)	C30H48O6	Terpenoids	Triterpene	26121-81-3	430773	416146	431723	156487	175899	176988	394450	385443	402167	194601	198638	174637	340734	390616	239111	301943	311791	341685	276317	321776	340267
2,3-Dihydroxy-1-(4-hydroxy-3,5-dimethoxyphenyl)propan-1-one	C11H14O6	Others	Ketone compounds	33900-74-2	63410.6	47576.9	63410.6	57246.4	63271	51531.3	68387.9	63410.6	51216	66393.8	39634.6	57479.2	125513	133749	97119.4	151632	117939	175416	78273.6	79276.6	76316.9
2,3-Dihydroxybenzoic Acid*	C7H6O4	Phenolic acids	Phenolic acids	303-38-8	550412	493713	594426	709049	728716	1.09365e+06	575616	603184	514289	641571	896435	530423	578637	587391	573632	727551	795612	806817	467668	596927	714975
2,3-Dihydroxyurs-12-en-29-oic acid (Maslinic acid)	C30H48O4	Terpenoids	Triterpene	4373-41-5	4014.02	4014.02	4014.02	4014.02	4014.02	4014.02	20070.1	525902	554926	4014.02	4014.02	4014.02	4014.02	4014.02	4014.02	4014.02	4014.02	4014.02	65757.5	108227	83909.6
2,4-Dihydroxy-1,4-benzoxazin-3-one(DIBOA)	C8H7NO4	Alkaloids	Alkaloids	17359-54-5	45849.7	46962.8	38385.6	25625.6	22550.9	37228.2	26687.7	39453.7	42322.7	4510.17	25621.8	4510.17	34122.7	56496.6	44784.8	312739	141959	142434	52299.7	66109.8	35867.4
2,4-Dihydroxy-7-methoxy-1,4-benzoxazin-3(4H)-one (DIMBOA)	C9H9NO5	Alkaloids	Alkaloids	15893-52-4	23716.9	20749.9	52365	59278.9	55316.2	30630.7	18773.6	20753.4	24324.6	31092.4	26684.9	23716.9	68169.4	54341.7	57302.2	1.05385e+06	995574	1.04891e+06	175813	176802	169858
2,4-Dihydroxybenzoic acid	C7H6O4	Phenolic acids	Phenolic acids	89-86-1	305092	365237	512486	481170	446662	432301	455368	345664	537817	434974	425330	442760	378750	373085	359961	582153	523881	596571	343055	309414	428817
2,5-Dihydroxybenzaldehyde*	C7H6O3	Others	Aldehyde compounds	1194-98-5	1.36088e+06	1.19675e+06	1.19174e+06	1.06049e+06	909774	1.12592e+06	924117	1.18264e+06	1.39724e+06	1.02605e+06	1.11156e+06	1.18928e+06	1.20623e+06	1.38455e+06	1.70369e+06	1.15586e+06	999047	982065	917908	1.257e+06	1.22008e+06
2,5-Dihydroxybenzoic acid; Gentisic Acid*	C7H6O4	Phenolic acids	Phenolic acids	490-79-9	204687	349217	231168	307610	308844	330171	377376	272385	251129	257151	265785	315632	233692	310216	250237	419634	331152	378317	243805	298921	283743
2,5-Dimethoxybenzoquinone*	C8H8O4	Quinones	Quinones	3117-03-1	184907	164645	168388	206102	209710	236979	166869	151101	142848	128855	163122	165382	133809	158905	163775	163863	160119	163108	162893	160135	165411
2,6-Di-tert-butylphenol	C14H22O	Others	Others	128-39-2	373627	304299	353557	383917	333966	348636	375097	372591	368783	416528	396085	407697	392533	286340	334254	356484	363784	399206	224205	296006	312686
2,6-Diaminooimelic acid	C7H14N2O4	Amino acids and derivatives	Amino acids and derivatives	583-93-7	486480	455413	497580	347079	358187	363321	511201	534514	502734	361350	395700	376917	429402	422296	430573	588356	581878	698732	424862	434592	352329
2,6-Dimethoxy-1,4-benzoquinone*	C8H8O4	Quinones	Quinones	530-55-2	181151	181823	206723	190948	149708	216474	159353	218749	197080	176654	181457	194787	202870	159671	162232	183309	183419	219478	148093	185164	177053
2,6-Dimethoxy-4-hydroxyphenol-1-O-ß-D-glucopyranoside	C14H20O9	Others	Others	-	202585	151345	183482	175476	225713	264692	265675	421092	366924	238040	167822	182469	194171	178068	249871	201065	62091.3	94937.1	179072	256016	220599
2,6-Dimethoxybenzaldehyde	C9H10O3	Others	Aldehyde compounds	3392-97-0	47243.5	26489.5	16083.5	11490.9	18182.3	13689.7	19882.6	33457.6	36232.8	39645.5	17657.1	25661	24790.7	31559	14131.1	26887.2	31777.1	16166.9	22436.9	36882.5	40631.6
2,6-Dimethoxypydroquinone-1-O-glucoside	C14H20O9	Flavonoids	Other Flavonoids	-	378099	567776	423063	536605	560519	628677	437481	512295	509506	532193	504766	710590	965174	1.14219e+06	1.10764e+06	1.08382e+06	1.01291e+06	1.13148e+06	643713	519822	772520
2,6-Dimethyl-7-octene-2,3,6-triol	C10H20O3	Terpenoids	Monoterpenoids	73815-21-1	697705	756628	732893	668872	991005	606229	655158	763431	781449	555564	574490	514669	642753	607584	573508	690075	720676	580339	574967	742518	730917
2,6-dimethoxybenzene-1,4-diol 1-O-β-D-glucopyranoside	C14H20O9	Phenolic acids	Phenolic acids	-	81248	81963.6	57619.8	99622.4	82405.8	93895.7	89703.8	85235.2	58891	103854	102429	99584.2	88800.9	92463.8	92485.4	220472	208405	180408	113916	105973	103951
2-(2,3-dihydroxypropoxy)-3-(((2-(dimethylamino)ethoxy)(hydroxy)phosphoryl)oxy)propan-2-yl (E)-hexadec-9-enoate	C26H52NO9P	Lipids	LPE	-	89088.6	82914.5	73827.8	71187.1	79788	86566.1	110642	98451.4	91514.2	75395.6	86665.6	89516.3	67884.4	82399.3	49634.5	109898	108569	115763	83814.8	86210	87360.9
2-(2,3-dihydroxypropoxy)-3-(((2-(dimethylamino)ethoxy)(hydroxy)phosphoryl)oxy)propan-2-yl (Z)-14-Octadecenoic Acid	C28H56NO9P	Lipids	LPE	-	1.96721e+06	2.21681e+06	1.80774e+06	2.02416e+06	1.90196e+06	2.20519e+06	2.07363e+06	2.1009e+06	2.16798e+06	1.90499e+06	1.69914e+06	1.98167e+06	1871213	1.68099e+06	1.74416e+06	2.56704e+06	2.4006e+06	2.33651e+06	1.73098e+06	2.25697e+06	2.17134e+06
2-(2,3-dihydroxypropoxy)-3-(((2-(dimethylamino)ethoxy)(hydroxy)phosphoryl)oxy)propyl (11Z,14Z)-octadeca-11,14-dienoate	C28H54NO9P	Lipids	LPE	-	1.47046e+07	1.53904e+07	1.58747e+07	1.55848e+07	1.58842e+07	1.68842e+07	1.73989e+07	1.82902e+07	1.75543e+07	1.6469e+07	1.65618e+07	1.68309e+07	1.68259e+07	1.65836e+07	1.49814e+07	1.93712e+07	1.90982e+07	2.04063e+07	1.4856e+07	1.73812e+07	1.76306e+07
2-(2,3-dihydroxypropoxy)-3-(((2-(dimethylamino)ethoxy)(hydroxy)phosphoryl)oxy)propyl (8E,11Z,14Z)-octadeca-8,11,14-trienoate	C28H52NO9P	Lipids	LPE	-	1.34926e+06	1.44695e+06	1.27478e+06	1.32464e+06	1.28726e+06	1.44755e+06	1.78739e+06	1.60749e+06	1.80703e+06	1.38796e+06	1.56267e+06	1.5127e+06	1.2746e+06	1.51344e+06	1.20822e+06	2.13637e+06	1.89217e+06	2.12597e+06	1.33036e+06	1.57609e+06	1.68308e+06
2-(2,3-dihydroxypropoxy)-3-(((2-(dimethylamino)ethoxy)(hydroxy)phosphoryl)oxy)propyl palmitate*	C26H54NO9P	Lipids	LPE	-	1.2964e+07	1.23735e+07	1.33107e+07	1.25155e+07	1.29679e+07	1.46895e+07	1.46514e+07	1.53841e+07	1.52093e+07	1.46815e+07	1.4486e+07	1.45487e+07	1.59639e+07	1.62696e+07	1.37806e+07	1.57143e+07	1.58592e+07	1.52254e+07	1.24309e+07	1.49629e+07	1.50912e+07
2-(7-hydroxy-4-methoxyphenanthren-2-yl)oxy-6-(hydroxymethyl)oxane-3,4,5-triol	C21H22O8	Others	Others	-	52304.9	77823.1	65683.9	69322.9	65683.9	77833.7	69326.6	62023.3	87562.9	66893.4	88802.1	85129.7	93657	115548	91223.4	45785.5	155087	54092	69326.6	82711.5	68123.2
2-(Acetylamino)-3-phenyl-2-propenoic acid	C11H11NO3	Alkaloids	Alkaloids	5469-45-4	62539.2	72967	43975.7	42947.2	30231.6	46006.7	70538.7	82818.2	69528.9	81796.9	111424	87930.9	37834.5	27609.1	33746.2	63394.9	40901.5	41925.9	49076.3	39880.2	36813.2
2-(Dimethylamino)guanosine*	C12H17N5O5	Nucleotides and derivatives	Nucleotides and derivatives	2140-67-2	2.15824e+06	1.80932e+06	1.80497e+06	914167	884973	957541	2.99561e+06	2.29245e+06	2.16134e+06	1.05586e+06	955041	1.03772e+06	914817	887478	938189	815662	1.14532e+06	1.01176e+06	1.26019e+06	1.45078e+06	1.32998e+06
2-(Formylamino)benzoic acid	C8H7NO3	Phenolic acids	Phenolic acids	3342-77-6	297942	371051	364204	230626	198193	196303	411188	366767	425851	251139	309404	297985	301888	299126	262595	227296	229570	182253	354189	456679	554621
2-Amino-4,5-dihydro-1H-imidazole-4-acetic acid	C5H9N3O2	Alkaloids	Alkaloids	69098-41-5	590348	582466	455499	1.02548e+06	881291	1.12665e+06	416776	785033	657819	1.24073e+06	1.25417e+06	1.21807e+06	437344	452216	389406	936258	850824	865687	802316	709640	726094
2-Amino-4-hydroxy-3-methylpentanoic acid	C6H13NO3	Amino acids and derivatives	Amino acids and derivatives	-	3.83613e+07	3.66306e+07	3.77964e+07	3.0057e+07	3.09608e+07	3.12523e+07	3.8712e+07	4.38124e+07	4.12791e+07	3.32674e+07	3.43762e+07	3.65865e+07	3.82704e+07	3.90703e+07	3.9103e+07	3.35052e+07	3.64697e+07	3.62073e+07	2.92444e+07	2.92166e+07	3.37165e+07
2-Amino-7-methyltridecan-1-ol*	C14H31NO	Lipids	Sphingolipids	-	51326.5	54481.9	32204.4	52096.8	64910.4	63004.8	47000.2	50083.6	40006.1	55101.5	70650.2	46115.1	48424.8	60744.7	54983.5	45235.5	49121.6	62170	47757.1	42798.8	39648.1
2-Aminododecane-1,4-diol	C12H27NO2	Lipids	Sphingolipids	-	407851	424277	690016	839311	444993	500226	1.38289e+06	732616	476307	367921	376217	439626	438471	573690	1.22187e+06	473865	579006	567244	381043	444903	360822
2-Aminoethanesulfinic acid	C2H7NO2S	Organic acids	Organic acids	300-84-5	19540.1	9824.12	8912.01	17286.9	14851.9	7435.94	13380.7	16538.4	13380.7	27068.3	17096.4	19325.4	18192.8	29303.5	20292.8	18041.3	22543.8	17838.7	16532.1	14281.1	13378.5
2-Aminoethanesulfonic acid	C2H7NO3S	Organic acids	Organic acids	107-35-7	105926	92160.8	86957.2	72837.8	91714.1	84204	122437	78039.2	97742.4	95961.2	81880.9	88422.2	116657	118178	124116	105185	129289	95485	93624.7	99904.6	100312
2-Aminohexadecane-1,15-diol	C16H35NO2	Lipids	Sphingolipids	-	320227	562141	45489.9	1.08787e+06	1.42039e+06	1.32975e+06	1.38623e+06	480192	227450	1.01879e+06	1.19947e+06	965520	766123	898525	1.1046e+06	892249	1.12669e+06	1.09706e+06	501651	936870	551412
2-Aminohexadecane-1,16,16-triol	C16H35NO3	Lipids	Sphingolipids	-	123786	133685	143510	167043	130567	129319	156934	110268	112037	113995	131651	124953	152748	140569	150563	216874	143248	123487	111242	139051	135680
2-Aminohexadecane-1,4-diol	C16H35NO2	Lipids	Sphingolipids	-	887206	887206	887206	4.64816e+06	6.08486e+06	5.17961e+06	5.42174e+06	5.13838e+06	4.46097e+06	4.74561e+06	5.12872e+06	5.12995e+06	4.43603e+06	4.96805e+06	5.35017e+06	4.90294e+06	5.06589e+06	4.90831e+06	4.63134e+06	4.65347e+06	4.83152e+06
2-Aminohexadecane-1,5,15-triol	C16H35NO3	Lipids	Sphingolipids	-	214787	195719	345788	398113	225937	193157	449301	481362	224465	185760	239700	176961	217881	216820	461225	235643	226356	199922	260756	264041	266546
2-Aminohexadecane-1,5,6-triol	C16H35NO3	Lipids	Sphingolipids	-	173.003	865.017	32781.1	45339.9	37874.8	29765.4	46675.9	39458.1	30231.6	34266.3	47468.6	45256.2	33628.8	39450.2	48388.5	64690.9	44635.1	32165.8	42009.7	45782.9	39913.8
2-AminoicoSane-1,5,7,19-tetraol	C20H43NO4	Lipids	Sphingolipids	-	50347	116443	86159.9	16818.1	143118	169636	123839	74318.3	295180	156933	179590	95338.1	230556	171507	176833	159889	317116	268719	169716	147750	155137
2-Aminoisobutyric acid	C4H9NO2	Organic acids	Organic acids	62-57-7	6.21725e+06	6.43724e+06	6.38626e+06	5.20093e+06	5.3137e+06	5.43139e+06	6.21527e+06	6.20717e+06	6.18989e+06	5.53829e+06	5.03234e+06	5.43811e+06	4.73298e+06	4.84801e+06	4.84688e+06	6.03653e+06	6.32612e+06	6.07081e+06	4.81681e+06	5.27276e+06	5.28763e+06
2-Aminooctadecane-1,4-diol	C18H39NO2	Lipids	Sphingolipids	-	104194	104194	104194	1.02239e+06	659742	795815	956017	1.03851e+06	596605	765558	588630	597418	588116	678345	1.17376e+06	520970	572735	612913	568142	587497	558300
2-Aminopurine	C5H5N5	Nucleotides and derivatives	Nucleotides and derivatives	452-06-2	1.51341e+06	1.72858e+06	1.48219e+06	1.0217e+06	1.06111e+06	1.22841e+06	1.65058e+06	1.60311e+06	1.61668e+06	1.11632e+06	1.15953e+06	1.1667e+06	1.16094e+06	1.14674e+06	1.24656e+06	1.26748e+06	1.27125e+06	1.32522e+06	1.1821e+06	1.26616e+06	1.1559e+06
2-Aminotetradecan-1-ol*	C14H31NO	Lipids	Sphingolipids	-	32290.3	40863.9	31795.4	40754.3	45470.3	42926	37018.4	38625.4	39561.8	44934.1	49285.6	43581.5	45684.6	46661.6	50550.6	60283.9	47342.1	47307.2	32370.1	30187.2	36686.3
2-Aminotetradecane-1,11,13-triol	C14H31NO3	Lipids	Sphingolipids	-	86078.6	94699.5	187158	199930	70022.6	90394.1	410211	276239	107117	71523.9	61058.8	74090	73725.6	75662.1	249155	94828.8	107952	72636.1	126083	138200	85882.1
2-Aminotetradecane-1,4-diol	C14H31NO2	Lipids	Sphingolipids	-	308444	290957	433711	523924	348396	334540	528367	530157	282824	280374	293705	304419	344761	297704	595833	284756	339215	342441	304655	304125	335456
2-Aminotetradecane-1,5,13-triol	C14H31NO3	Lipids	Sphingolipids	-	297432	231250	645720	528137	185743	274141	1.22168e+06	896889	259267	241249	221499	199731	233014	277396	954213	322783	299619	239235	332835	327154	335334
2-Decanol*	C10H22O	Others	Alcohol compounds	1120-06-5	1.22929e+07	1.23763e+07	1.25509e+07	1.23636e+07	1.24768e+07	1.1956e+07	1.31256e+07	1.32709e+07	1.2512e+07	1.37286e+07	1.17839e+07	1.39268e+07	1.47484e+07	1.39648e+07	1.21819e+07	1.14536e+07	1.19893e+07	1.21004e+07	9.60287e+06	1.08706e+07	1.08872e+07
2-Deoxyribose-1-phosphate*	C5H11O7P	Nucleotides and derivatives	Nucleotides and derivatives	17210-42-3	1.21797e+06	1.30242e+06	1.38809e+06	906269	910200	1.14274e+06	1.73965e+06	2.17548e+06	1.64258e+06	1.07122e+06	1.68834e+06	1.24425e+06	3.9343e+06	3.32443e+06	2.13976e+06	5.69602e+06	5.35889e+06	4.44691e+06	1.35808e+06	2.5089e+06	2.86775e+06
2-Deoxyribose-5'-phosphate*	C5H11O7P	Nucleotides and derivatives	Nucleotides and derivatives	102916-66-5	163780	188501	139086	110936	109419	139240	134066	196502	250011	143832	154560	150715	177532	265608	264050	549566	461843	401636	244430	212657	236008
2-Dodecenedioic acid	C12H20O4	Lipids	Free fatty acids	6402-36-4	112392	109856	97973.1	88557.7	89822.5	94352.2	101704	87537	101043	88667.1	73012	57978.1	126187	128977	113615	155953	166728	201331	104136	115137	114326
2-Ethyl-2,6,6-trimethylpiperidin-4-one	C10H19NO	Alkaloids	Piperidine alkaloids	133568-79-3	54440.1	43450.4	40775.7	17387.4	40341.4	39669.8	44367.4	36104.5	34801.1	40113	49974.7	32190.1	67207.4	72859.7	65507.4	37433.9	51238.9	44793.3	28232.1	42021.3	38310
2-Formyl-3-hydroxy-A(1)-norlup-20(29)-en-28-oic acid (Colubrinic acid)	C30H46O4	Terpenoids	Triterpene	-	71016	133264	102108	75267.8	144100	90037.3	177396	161407	129100	156664	141139	217874	135891	142844	128930	99341.6	136516	111392	103892	121825	149011
2-Furoic acid	C5H4O3	Organic acids	Organic acids	88-14-2	81399	80163.8	82367.6	44131	61783.8	58838.4	79729.1	77588.6	100939	8826.21	8826.21	8826.21	66248.8	70603	80170.7	58097.2	108906	94955	73328.8	75012.8	75818.3
2-Hexylphosphoric Acid	C6H15O4P	Others	Others	-	75928.2	66568.6	33878.4	43223.6	47407.7	33295	79415.6	61910.4	50231.6	80599.6	69333.2	55703.3	122672	98969.1	81182.4	92986.7	61327	68918.4	142665	140167	167582
2-Hydroxy-1,4-benzoxazine-3(2H)-one (HBOA)	C8H7NO3	Alkaloids	Alkaloids	23520-34-5	49257.2	77987.3	45161.6	51310.3	48232.3	62692.2	55404.2	55401.2	46210.4	52335.2	44126.2	66700.3	105703	81062.2	97477.2	272317	216311	258777	86317.7	85300.5	77984.2
2-Hydroxy-1,4-benzoxazine-3(2H)-one glucoside (HBOA glucoside)	C14H17NO8	Alkaloids	Alkaloids	27625-86-1	443812	494417	604580	256669	289940	215496	576282	452483	585741	220871	216171	254765	233877	245217	251653	312091	279633	272236	345147	247213	278283
2-Hydroxy-2-methyl-3-oxobutanoic acid*	C5H8O4	Organic acids	Organic acids	71698-08-3	86997.5	84267.5	63902.3	52336.8	48548.2	55056.4	62599.5	51708.5	59829.6	41471.2	67535.8	42160.5	69395.7	51657.8	49625.2	51664.2	47586.2	57844.9	63183.6	53024.2	72806.6
2-Hydroxy-3-(4-Hydroxyphenyl)Propanoic Acid*	C9H10O4	Phenolic acids	Phenolic acids	23508-35-2	46254.2	45613.6	39280.5	34916.3	46260.1	35790.7	47134.5	48012.4	61088.5	37529.5	46265.9	38403.8	49749.9	55261.5	54988.5	99469.1	79414.8	61161.1	49822.2	62839.9	48874.5
2-Hydroxy-4-methyl-3-undecanoyloxypentanoic acid methyl ester*	C18H34O5	Lipids	Free fatty acids	-	2.60456e+06	2.12752e+06	2.77294e+06	2.18489e+06	2.13871e+06	2.23256e+06	2.34053e+06	2.63018e+06	2.40678e+06	1.54964e+06	1.61731e+06	1.7831e+06	1.92579e+06	2.06093e+06	1.76627e+06	2.24923e+06	2.00412e+06	1.99233e+06	2.11591e+06	2.21288e+06	2.37622e+06
2-Hydroxy-4-methylpentanoic acid	C6H12O3	Organic acids	Organic acids	498-36-2	69135.9	128618	88866.7	48942.6	45604.2	36593.8	71308.3	85187.6	61954.5	57279.5	49098	67823.2	72482.8	63184.3	59218.3	75103.2	70147.4	85363	65463.2	56115.4	71326.9
2-Hydroxy-7-methoxy-1,4-benzoxazin-3(2H)-one (HMBOA)	C9H9NO4	Alkaloids	Alkaloids	17359-53-4	65117.9	58213.4	68077.4	47357.9	63154.6	49323.6	50221.2	48357.5	71012.2	48209.4	53200.3	44408.9	75970.4	104580	110403	818802	829654	944089	194318	118409	120360
2-Hydroxy-7-methoxy-1,4-benzoxazin-3(2H)-one glucoside (HMBOA glucoside)	C15H19NO9	Alkaloids	Alkaloids	17622-26-3	31135.1	23712.9	32895.6	32141.6	44753.4	34056	4259.11	4259.11	21295.5	30162.8	41267.7	34226.4	35522.9	25658.9	38449.9	204214	182512	208159	36505.2	82888.9	47360.9
2-Hydroxybutyric Acid*	C4H8O3	Organic acids	Organic acids	3347-90-8	26391.5	27643.4	13011.2	18351.9	30307.9	24360	34611.2	29361.8	18081.2	31979.4	17908.7	25054	26140.2	27119.4	23070	34005.1	37735	35160.8	24789.3	27405.2	13069.3
2-Hydroxycinnamic acid*	C9H8O3	Phenolic acids	Phenolic acids	583-17-5	944817	1.63361e+06	1.54407e+06	841619	699142	924283	1.22263e+06	1.08372e+06	1.36728e+06	2.68625e+06	1.2607e+06	934481	1.15966e+06	1.01499e+06	1.08946e+06	687763	630266	943666	1.22148e+06	1.48918e+06	1.69101e+06
2-Hydroxyglutaric Acid*	C5H8O5	Organic acids	Organic acids	13095-48-2	75490.1	55110.8	83638.5	54129.8	73799.8	53310.7	54941.6	68750	77091.5	39362	64789	59049.8	69711.5	77078.6	72978.3	91836.6	65610.7	131987	65599.3	67249	64782.7
2-Hydroxyhexadecanoic acid*	C16H32O3	Lipids	Free fatty acids	764-67-0	5.76546e+06	6.22203e+06	5.99743e+06	4.14091e+06	4.28022e+06	4.37253e+06	4.93096e+06	5.25143e+06	5.70192e+06	4.42596e+06	4.86153e+06	4.46398e+06	5.79193e+06	6.5381e+06	4.84587e+06	5.18732e+06	4.83363e+06	5.39199e+06	4.79772e+06	4.68447e+06	4.788e+06
2-Hydroxyisobutyric acid*	C4H8O3	Organic acids	Organic acids	594-61-6	14633.1	32168.7	30399.3	9136.61	29765.8	31426.8	29778.3	15735.6	30930.8	33976.8	23531.6	28680.7	32312.9	38875.1	32919.9	40878.7	42465	48708.2	31795.5	16730	33089.9
2-Hydroxyisocaproic acid	C6H12O3	Organic acids	Organic acids	20312-37-2	307371	377633	296885	172992	196387	310907	295714	388729	363467	257147	232581	245434	324590	305036	244267	399873	322627	409052	302831	291040	340224
2-Hydroxymyristic acid	C14H28O3	Lipids	Free fatty acids	2507-55-3	111657	108716	106485	78362	89570.5	78838.5	107380	102693	105721	98491.9	95439	97456.9	107354	104066	92161.5	100436	94140.9	108865	86553.1	97468.4	106571
2-Hydroxyphenol-1-O-glucosyl(6→1)rhamnoside	C18H26O11	Others	Others	-	43078.9	54018	66009	54821.3	36159.7	59999	39090.7	46000.3	86010	46000.3	46000.3	51890.9	68914	63997.3	49002.8	40993.3	51009	36952.5	44957.9	46015.7	55926
2-Hydroxyphenylacetic acid	C8H8O3	Phenolic acids	Phenolic acids	614-75-5	26664.8	12753.4	18551.4	13916.4	16195.6	27818.4	23134.9	21979.9	25503.6	24342.4	34778.9	50996.8	43945.9	34775.4	32460.1	54465.4	59099	43952.2	26603.4	32451.9	27761.9
2-Isopropylmalic Acid	C7H12O5	Organic acids	Organic acids	49601-06-1	90945.7	92861.1	76590.2	116780	116709	117761	172151	116685	99575.1	141696	138808	123507	343373	403051	414488	327381	305400	296474	197063	202988	178889
2-Linoleoylglycerol*	C21H38O4	Lipids	Glycerol ester	3443-82-1	1.35411e+06	1.27644e+06	1.34992e+06	1.18447e+06	1.23086e+06	1.22137e+06	1.43821e+06	1.3883e+06	1.27825e+06	951741	1.10457e+06	1.15446e+06	1.17653e+06	1.44245e+06	1.12083e+06	879648	932821	1.11304e+06	701316	1.04722e+06	1.40266e+06
2-Linoleoylglycerol-1,3-di-O-glucoside*	C33H58O14	Lipids	Glycerol ester	-	940619	1.58378e+06	939040	620460	2.02219e+06	1.86034e+06	922835	834071	770259	833907	882564	1.30474e+06	770484	957823	688283	816964	557223	959845	1.00872e+06	1.44558e+06	692244
2-Linoleoylglycerol-1-O-glucoside*	C27H48O9	Lipids	Glycerol ester	-	314705	178794	171757	187749	171641	171388	217861	222750	346610	266707	252055	189614	166642	269740	248129	182259	155549	170282	221796	162548	214210
2-Methylglutaric acid*	C6H10O4	Organic acids	Organic acids	617-62-9	497225	568309	602065	514764	505339	456928	624840	645869	577023	539263	436801	485823	447819	572695	484117	513837	532301	501653	367046	547261	482828
2-Methylsuccinic acid*	C5H8O4	Organic acids	Organic acids	498-21-5	1.50013e+06	1.51882e+06	1.41729e+06	1.08616e+06	1.00183e+06	1.13071e+06	1.56399e+06	1.40835e+06	1.56103e+06	1.10265e+06	1.04906e+06	1.03356e+06	1.30928e+06	1.16242e+06	1.01068e+06	1.13769e+06	1.08902e+06	1.21193e+06	993855	1.29501e+06	1.32598e+06
2-Naphthol	C10H8O	Others	Others	135-19-3	20440.6	8489.93	12972.2	13421.5	10630.9	12080	15468.9	16448.5	14272.6	18916.1	16591.4	17684.7	12530.3	19706.7	19678.3	14501.2	11428.1	15565.6	9297.81	17899	12197.8
2-O-Galloyl-D-glucose	C13H16O10	Phenolic acids	Phenolic acids	-	132815	134175	118699	121100	152363	264122	111441	125953	145511	150668	166021	166153	184079	145546	180306	136362	131658	149542	123424	152607	164053
2-O-α-D-Glucopyranosyl-L-ascorbic acid	C12H18O11	Others	Vitamin	129499-78-1	201120	256086	319745	192460	263912	324424	292218	289107	374695	298500	259227	263968	274150	231736	131138	159331	131990	155541	240375	216046	355846
2-Palmitoyl-Sn-Glycerol 3-O-Diglucoside	C31H58O14	Lipids	Glycerol ester	-	1.52903e+06	1.35996e+06	1.3162e+06	1.02566e+06	1.10089e+06	1.06506e+06	1.39698e+06	1.39884e+06	1.49658e+06	1.02854e+06	1.34499e+06	1.27908e+06	1.35919e+06	1.43919e+06	748478	1.09153e+06	1.39759e+06	1.37362e+06	845562	1.34757e+06	1.33663e+06
2-Palmitoylglycerol*	C19H38O4	Lipids	Glycerol ester	23470-00-0	193721	117111	145895	174362	174786	170681	165214	167587	152252	157324	131814	142757	185364	210308	197921	192394	171799	170543	167956	165377	159465
2-Pentyl-3-phenyl-2-propenal	C14H18O	Others	Aldehyde compounds	122-40-7	23505	19677.2	28151	22002.2	19830.9	25331.6	22986.8	26094.2	26253.1	22303.1	22214.2	20093.4	20651.7	29436.1	38298.7	21781.4	27011.1	27229.9	9746.02	26774.2	25706.2
2-Phenylacetamide*	C8H9NO	Alkaloids	Alkaloids	103-81-1	677267	591015	734405	439441	484938	434290	814389	713882	691720	581340	568520	505930	532782	445320	539195	448250	488926	515525	510709	525212	479090
2-Phenylethyl beta-primeveroside	C19H28O10	Others	Alcohol compounds	129932-48-5	83865.7	81598.2	97463.7	114475	100893	119010	87278	91823.7	100863	92932.1	92945.8	66878	88410.2	81598.2	70267.7	77160.7	122414	92928.7	66874.6	79334.1	105395
2-Phosphoglycolate	C2H5O6P	Organic acids	Organic acids	13147-57-4	100593	133649	75223.7	102441	78508.3	89963.1	113679	133307	125947	104674	91590.1	89137.1	94434.8	115303	101631	104498	158640	141662	66250	125647	122675
2-Picoline; 2-Methylpyridine	C6H7N	Alkaloids	Pyridine alkaloids	109-06-8	184112	185184	165399	193282	184110	174194	178850	198951	199981	189946	189944	205090	184500	203052	193797	197641	157205	189796	154078	155129	189714
2-Picolinic acid	C6H5NO2	Alkaloids	Pyridine alkaloids	98-98-6	599188	581047	380298	372568	361132	424988	478240	681457	523271	401634	403978	511732	353516	520300	457323	524856	543617	491908	500784	479614	553871
2-Piperidone	C5H9NO	Alkaloids	Piperidine alkaloids	675-20-7	200688	178728	181635	166636	179076	176575	168539	207258	202446	185654	184637	206338	181702	154000	203051	184189	222194	209409	100268	114581	116041
2-Propylsuccinic acid	C7H12O4	Organic acids	Organic acids	618-57-5	50956.7	33935.9	66789.5	63699.6	33930.6	90122.6	74211.7	59011.1	65740.9	26516.8	40290.6	33938.1	46647.4	51968	53065.8	66884.1	38181.5	59370.6	25513.6	30750.6	48776.1
2-[(1R)-1-carboxyethoxy]propanoic acid	C6H10O5	Organic acids	Organic acids	-	1.76536e+06	1.50634e+06	1.40841e+06	1.27994e+06	1.43663e+06	1.476e+06	1.33113e+06	1.63812e+06	1.47491e+06	1.11398e+06	1.32047e+06	1.32246e+06	1.21302e+06	1.07736e+06	1.16545e+06	1.38027e+06	1.29847e+06	1.28763e+06	1.15648e+06	1.29243e+06	1.22643e+06
2-[(1R,2R)-3-oxo-2-[(Z)-5-[3,4,5-trihydroxy-6-(hydroxymethyl)oxan-2-yl]oxypent-2-enyl]cyclopentyl]acetic acid	C18H28O9	Lipids	Free fatty acids	-	51948.9	39486.1	48843.4	63090.2	45550.3	51940.6	37595.8	76565.3	58185.1	59203.8	47908.4	47790.1	85309.5	68561.3	50911.1	85518.5	92844.4	105631	53766.6	64223.2	129365
2-[(5s)-5-hydroxyhexa-1,3-dien-1-yl]-5-methoxy-4-[(3r)-3-methoxybutanoyl]-2-methylfuran-3-one	C17H24O6	Others	Ketone compounds	-	162958	186203	129954	515600	333098	244487	253040	179458	568606	533603	427979	185452	230951	326300	206744	113451	228713	84574.5	181522	260188	123726
2-aminodocoSane-1,5,7,21-tetraol	C22H47NO4	Lipids	Sphingolipids	-	52811	54547.7	107986	112166	64546.5	64857.3	109622	128248	87030.4	82754.2	81678.2	82406.8	53417.3	74624.1	139608	50769.8	74910.1	71379.9	69406.6	67753.6	74648.9
2-aminodocoSane-1,6,19,20,21-pentaol	C22H47NO5	Lipids	Sphingolipids	-	35566.7	35566.7	35566.7	182017	323573	244473	233162	177833	305928	308164	403358	338204	235538	316884	208975	237706	276410	291464	261105	222382	256740
2-benzoyl-4-[(2r)-2-hydroxy-7-methyl-3-methylideneoct-6-en-1-yl]benzene-1,3,5-triol	C23H26O5	Others	Ketone compounds	-	149138	129406	118589	319491	162454	219573	244780	306353	422143	233871	119356	135068	162830	241538	323390	292354	119468	517987	191550	206319	202228
2-hydroxy-3-{[3,4,5-trihydroxy-6-({[3,4,5-trihydroxy-6-(hydroxymethyl)oxan-2-yl]oxy}methyl)oxan-2-yl]oxy}propyl octadeca-9,12-dienoate	C33H58O14	Others	Others	-	296310	420442	354937	301182	169817	221794	605626	498950	377081	401293	441446	396223	293637	147424	233843	224684	212182	258155	377793	329368	257333
2-methyl-1-nitronaphthalene	C11H9NO2	Others	Others	881-03-8	4.69405e+06	5.10567e+06	4.67217e+06	5.24989e+06	5.42686e+06	4.65917e+06	1.0704e+07	9.26844e+06	9.41811e+06	1.15518e+07	1.06658e+07	1.14452e+07	2.9186e+06	2.88999e+06	3.38483e+06	5.03716e+06	4.96265e+06	6.29457e+06	5.90851e+06	6.48471e+06	6.48735e+06
2-α-Linolenoyl-glycerol*	C21H36O4	Lipids	Glycerol ester	55268-58-1	868545	836597	847246	634621	656772	632830	1.00293e+06	1.02177e+06	987131	784951	790241	771832	752911	803432	857682	832152	794473	817965	894075	884215	837119
2-α-Linolenoyl-glycerol-1-O-glucoside	C27H46O9	Lipids	Glycerol ester	-	21153	34139.1	22534.9	18432.7	20844.2	15962.6	35740.6	22338.3	59096.2	21698.1	18977.2	26445	22449.9	21775.3	18718.5	25829.1	28312.3	24153.1	18044.2	18445.8	29557
2-β-D-Glucopyranosyloxy-5-hydroxy-phenylacetic acid	C14H18O9	Phenolic acids	Phenolic acids	-	57339.8	59266.6	45069.2	63688.4	76290.7	70573.2	49073.2	43065.4	59849.3	47310.6	53706.2	60392	46318.6	43988.6	32877.6	42448.8	27826.2	33406	50651.7	46772.2	54586.9
2R-Hydroxyoctadecanoic Acid*	C18H36O3	Lipids	Free fatty acids	26633-48-7	541071	555895	515915	371908	438400	441493	466049	505715	500416	425497	433152	432926	558228	621163	457263	398820	410821	418193	439189	490534	499895
2R-hydroxy-9Z,12Z,15Z-octadecatrienoic acid	C18H30O3	Lipids	Free fatty acids	-	275233	278366	302527	208244	201772	213699	278964	268518	283204	158321	165355	176892	253940	232457	210862	308630	262033	280663	226746	246983	226875
2α,3α-Dihydroxyolean-12-en-28-oic acid	C30H48O4	Terpenoids	Triterpene	26563-68-8	56921.7	79350.2	72625.8	45971.5	73047.8	71079	58323.7	75390.5	99571.8	57437.1	79301.3	79339	94979.9	100918	85027.7	74831.9	77092.1	96973.4	66113.9	75949.4	67332.6
3',4',5',5,7-Pentamethoxyflavone*	C20H20O7	Flavonoids	Flavones	53350-26-8	1.1052e+06	2.32546e+06	1.32886e+06	1.50518e+06	498798	363040	931676	529639	934874	594526	364630	576575	513589	310248	648709	1.10996e+06	462999	302779	373750	397036	464635
3',4',5,6,7-Pentamethoxyflavanone*	C20H22O7	Flavonoids	Flavanones	-	44609.6	64601.9	44276.4	59865.6	14193.6	12810	26302.9	21111.9	47754.2	31070.6	14882.5	25771.2	18690.2	16480.4	26774	53878.4	18347.5	13471.4	26453.5	27650.7	26648.6
3'-Adenylic Acid	C10H14N5O7P	Nucleotides and derivatives	Nucleotides and derivatives	84-21-9	5510.08	6486.52	10154.9	12803.5	21085	15722.6	7812.91	16404.5	10937.1	15624.5	22789.7	21869.6	16802.6	36144	24297.1	25780	20003.2	31431	14838.9	14059	9375.03
3'-Glucosyl-6,7-dihydroxy-N-methyl-benzyltetrahydroisoquinoline	C23H29NO8	Alkaloids	Isoquinoline alkaloids	-	1.6523e+06	1.7932e+06	1.48608e+06	1.03758e+06	1.16421e+06	1.16095e+06	1.8572e+06	1.71891e+06	1.50491e+06	681558	877512	831197	311134	359987	376925	381810	348539	251815	940788	881327	1.09866e+06
3'-O-Methyldiplacol	C26H30O7	Flavonoids	Flavanonols	-	447228	466083	462884	401491	417831	460451	571423	606306	639326	432899	477153	461402	571669	633984	534265	650717	587994	644702	406471	536643	572843
3'-Palmitoyl sucrose	C28H52O12	Lipids	Free fatty acids	-	89967	121455	109974	56882.1	54768.8	66861.2	81959.8	89507.2	59254.4	71769.3	76080.6	73073.5	74037	72333.3	56701.5	81741.5	89777	79598.9	68291	77706.1	84321.6
3'-linoleoyl sucrose*	C30H50O12	Lipids	Free fatty acids	-	84277.9	88640.2	84732.8	64280.8	67940.8	67257.3	77384.8	84840.1	84828.4	73778.6	76411.9	50440.5	53062.8	68482.8	51968.7	93792.3	78702.9	90858.9	78829.1	83193.3	78693.4
3'-methoxyquercetin-3-O-L-rhamnosyl(1→2)-glucopyranoside*	C28H32O16	Flavonoids	Flavonols	-	232685	210101	203897	152924	172612	188713	200674	498193	227755	274387	329697	318853	202779	197390	292506	398665	480005	635920	224950	346766	375002
3,19-Epoxy-3,22-dihydroxydammara-20,24-dien-26-oic acid δ-lactone (Semialactone)	C30H44O4	Terpenoids	Triterpene	366450-46-6	51598.4	62695.4	63892.3	76245.4	80254.2	104582	88691	88612.9	88157.9	113408	115637	144112	99738	118533	113167	85843.7	75711.7	89117	72491.9	114637	118684
3,25-Epoxy-3-hydroxyolean-18-en-28-oic acid (Semimoronic acid)	C30H46O4	Terpenoids	Triterpene	102053-38-3	83404.8	137072	123670	106020	112229	146394	149329	202585	190196	165671	179272	196845	167973	243428	189197	142540	143067	124217	131886	206246	269448
3,3',5,7-Tetrahydroxy-4',6-Dimethoxyflavone-7-O-Gentiobioside; (Laciniatin-7-O-Gentiobioside)	C29H34O18	Flavonoids	Flavonols	-	17360.7	10855.3	11722.7	7600.18	14108.3	9770.26	21704.2	16277.3	13023.8	10853.7	6560.6	18447.3	1312.12	16277.3	1312.12	18444.5	8686.84	30370	10853.7	22784.3	10856.9
3,3'-Bis(3,4-dihydro-4-hydroxy-6,8-dimethoxy-2H-1-benzopyran)	C22H26O8	Lignans and Coumarins	Lignans	-	194633	116580	220986	243292	202182	144941	88521.4	125695	125706	145977	116561	153072	132779	70967.8	131788	55750.6	66900.1	44062.4	136756	241221	128757
3,3'-Di-O-Methylellagic acid 4'-glucoside	C22H20O13	Tannins	Tannin	51803-68-0	497700	658731	622931	479731	377245	411711	342569	482389	574003	344883	321019	290031	612975	699303	506054	330563	292379	272695	371754	534623	562866
3,3'-O-Dimethylellagic Acid	C16H10O8	Tannins	Tannin	2239-88-5	151325	199531	194329	106393	84260.6	97041.6	132369	122385	118697	101005	44925	52013.2	50464.1	60168	50565.7	96852.8	93637.5	68882	83989.8	110661	126625
3,3-bis-(4-hydroxy-3-methoxyphenyl)-propane-1,2-diol	C17H20O6	Others	Others	-	65499.8	54549.8	38183.6	66880.9	62174.8	70907.5	42408.5	50269.6	60004.8	49094.8	49093.1	44741.9	42549.1	40378.2	39333.8	60173	74183.8	58779.7	55725.4	78541.1	69825
3,4'-Dihydroxy-3',5'-dimethoxypropiophenone	C11H14O5	Others	Ketone compounds	136196-47-9	81229.5	115058	93215.8	115950	60254.7	97764.7	80711.3	121909	107995	117106	77301.3	99256.9	214840	235304	250405	269400	302287	270707	104911	142963	170670
3,4,5-Trimethoxyphenol-1-O-β-D-malonylglucoside	C18H24O12	Phenolic acids	Phenolic acids	-	4.7754e+06	5.31972e+06	1.56247e+06	2.23792e+06	2.23726e+06	1.85173e+06	2.55785e+06	2.35803e+06	3.1426e+06	5.29439e+06	8.06888e+06	6.84474e+06	8.65658e+06	7.43327e+06	6.98263e+06	7.99149e+06	4.60898e+06	7.24623e+06	8.27e+06	5.54374e+06	7.30156e+06
3,4-Cycloopen-cycloaltin-4(29),25-diene-24(S)-hydroxy-3-carboxylic acid	C30H48O3	Terpenoids	Triterpene	-	17038.5	17328.6	21163.2	16572.8	18142.1	16980.7	19165.4	19598.2	22562.7	21659.7	15944.2	19474.7	28680.4	30451.9	28536.9	28950.1	26690.6	31162.7	14337.4	24337.9	21754.6
3,4-Dihydro-4-(4-hydroxy-3-methoxyphenyl)-3-(hydroxymethyl)-6,7-dimethoxy-(3R,4S)-2-naphthalenecarboxaldehyde	C21H22O6	Lignans and Coumarins	Lignans	-	987.304	987.304	987.304	11635.6	10889.9	20768.3	12565	8378.36	4936.52	5084.41	8316.61	16614.1	13839.7	16517.4	17446	12525	11691.3	14024.3	17588	15783.2	15813.3
3,4-Dihydroxy-3-methoxypropiophenone	C11H14O5	Others	Ketone compounds	-	240481	192802	262645	199480	242698	221644	272622	195048	213885	272657	216102	210532	514200	605069	556225	691509	677101	765752	480952	280375	248237
3,4-Dihydroxybenzoic acid (Protocatechuic acid)*	C7H6O4	Phenolic acids	Phenolic acids	99-50-3	393029	501380	480876	576102	588175	595163	556079	587370	484189	542669	530922	540089	466730	487630	561589	714126	635632	668984	515358	508339	597836
3,4-Dimethoxycinnamic acid	C11H12O4	Phenolic acids	Phenolic acids	2316-26-9	94234.5	99456.5	88988.5	155285	150376	150925	104917	97049.2	120392	203265	177966	196283	264900	307071	239900	336772	287880	308648	213293	207596	201105
3,4-dimethoxy-2-[(3,4,5-trihydroxy-6-{[(3,4,5-trihydroxy-6-methyloxan-2-yl)oxy]methyl}oxan-2-yl)oxy]xanthen-9-one	C27H32O14	Flavonoids	Other Flavonoids	-	54672.8	58831.4	67148.6	52062.7	58673.1	60261.4	46317.2	48111.4	53817.4	45173.1	72497.8	48564.4	69762.2	51478.4	61895.8	30307.2	32175.3	24668.8	44308.9	53287.3	55163.6
3,5,4'-Trihydroxy-7-methoxyflavone (Rhamnocitrin)*	C16H12O6	Flavonoids	Flavonols	569-92-6	227530	226132	190559	121818	69689.4	100972	76058.4	100528	81538.9	64468.4	43146.3	62579.4	40437.8	60216.4	50729.8	78696.3	57777.2	54415.8	127979	157633	129846
3,5,6,7,8,3',4'-Heptamethoxyflavone	C22H24O9	Flavonoids	Flavonols	1178-24-1	26880.9	41951.5	29240.4	34615.3	23093.3	31311.2	34267.8	29542.8	40171.1	62317.7	19197.9	33382.7	26592.7	12704.1	47257.4	35444.9	21271.3	32692.3	91359.6	86236.2	85742.6
3,5,6,7,8,4'-Hexamethoxyflavone	C21H22O8	Flavonoids	Flavonols	34170-18-8	725817	1.86397e+06	952799	1.04455e+06	356446	307687	766345	470800	767353	557528	282866	435851	368417	236401	609380	918436	378974	293563	496095	512360	561961
3,5,7,3'4'-Pentamethoxyflavone	C20H20O7	Flavonoids	Flavonols	1247-97-8	27716.9	72611.1	45222.7	38384.5	18535.9	15318.1	32789.5	20048	46819.8	33180.4	21531	27092.3	21496.6	13221.3	30022.8	30605	22792.8	16996.9	45222.7	35118.2	41529.5
3,5-Dimethyl-2,3-dihydrobenzofuran	C10H12O	Others	Others	-	1.21943e+06	1.11337e+06	824671	119386	849359	1.15285e+06	712198	733945	654101	119386	664307	824611	652282	735805	636007	635853	606965	596929	942161	1.15533e+06	1.0634e+06
3,5-dihydroxy-4-{[(2s,3r,4s,5s,6r)-3,4,5-trihydroxy-6-[(sulfooxy)methyl]oxan-2-yl]oxy}benzoic acid	C13H16O13S	Phenolic acids	Phenolic acids	-	161228	170107	150954	161353	147260	207139	218130	223543	235447	230582	299268	378660	248187	318489	307159	380136	375322	373027	202240	232657	267386
3,7-Dihydroxyolean-12-en-28-oic acid (Rubusic acid)	C30H48O4	Terpenoids	Triterpene	23984-26-1	20466.5	21314.8	22078.7	15319.6	17942.1	16578.1	23006.6	21570.9	32313	22326.1	23536.1	18768.4	36869.1	36342.4	36727.3	40245.1	28925.1	50053.8	21172.2	31317	25738.8
3-(((S)-1-carboxy-2-phenylethyl)amino)-2,5-dihydroxycyclopentane-1-carboxylic acid	C15H19NO6	Others	Others	-	138545	163662	174647	98622.4	89393.9	91087.1	215896	190220	229115	106815	88807.2	115694	95930.6	94930.9	74035.7	135611	105471	113005	132165	106268	117334
3-(1-Hydroxy-2,6,6-trimethyl-4-oxo-2-cyclohexen-1-yl)-2-propenoic acid	C12H16O4	Terpenoids	Sesquiterpenoids	26690-86-8	104744	76422	204595	81200.4	95555	95528.4	68793.9	80170	118588	263316	114887	102135	257234	82416.2	94361.9	78167.3	71667.2	57319.2	79025.4	175879	82416.2
3-(2-hydroxyethyl)-5,7-dimethoxy-4-methyl-2H-1-benzopyran-2-one	C14H16O5	Others	Others	-	33235.5	19360.1	12279.6	21371.4	11706.3	9435.02	1887	1887	1887	1887	1887	1887	30648.6	26911.1	19250.5	32999.9	31750.3	45401.1	27342.5	27374.4	39639.7
3-(3'-Hydroxybutyl)-2,4,4-trimethylcyclohexa-2,5-dienone malonyl glucoside	C22H32O10	Terpenoids	Sesquiterpenoids	-	22841.4	26362.7	16337.4	23719.7	28309.1	26884.2	3267.48	3267.48	3267.48	32849	31246.2	36844.7	54317.3	40047.3	68740.8	55278.6	52608.7	40047.3	20031.4	36052.2	29643.4
3-(Beta-D-Glucopyranosyloxy)-5-Hydroxyhexanoic Acid Methyl Ester	C13H24O9	Organic acids	Organic acids	-	76716.3	79331.3	81956.7	62275.8	79755.2	75835.8	112005	87948.7	108085	68413.9	95011.8	92394.5	60956.2	68017.4	76709.1	56662.4	49695.5	42047.9	71279.5	79321.1	65327.1
3-(Cyclohexen-1-yl)-2-hydroxy-4a,5-dimethyl-2,3,4,5,6,7,8,8a-octahydronaphthalen-1-one	C18H28O2	Others	Others	-	1.24077e+06	1.22637e+06	1.30913e+06	787708	780547	714788	1.18833e+06	1.2958e+06	1.30725e+06	704493	719272	713990	895004	897672	911185	907688	924387	860719	1.01543e+06	890472	943424
3-(Hydroxycinnamoyl)-quinic acid*	C16H18O8	Phenolic acids	Phenolic acids	-	32789.9	38409.9	41102.9	31854.2	49173.9	16644.3	34422.6	66811.4	47954.3	36206.2	59976.8	23421.3	12797.6	18602.5	27410.5	42076.2	24466.2	23453.9	29515.1	37199.1	30300
3-(Pyrazol-1-yl)-L-alanine	C6H9N3O2	Amino acids and derivatives	Amino acids and derivatives	2734-48-7	3.29679e+06	3.62882e+06	3.48091e+06	4.38784e+06	4.10275e+06	4.03576e+06	4.17932e+06	4.82555e+06	4.70907e+06	4.62577e+06	4.21773e+06	4.9948e+06	3.273e+06	3.65269e+06	3.70637e+06	3.3689e+06	3.58773e+06	3.61584e+06	3.48876e+06	3.80382e+06	4.04786e+06
3-(triazan-2-yl)propyl L-prolinate	C8H18N4O2	Amino acids and derivatives	Amino acids and derivatives	-	165033	231638	186436	196003	196638	213161	201052	224591	195345	181964	159061	162197	167968	142648	164700	213775	210639	195365	157228	127888	170514
3-Carbamyl-1-methylpyridinium;(1-Methylnicotinamide)	C7H9N2O	Alkaloids	Pyridine alkaloids	1005-24-9	2.064e+06	1.96479e+06	2.53499e+06	2.82656e+06	3.23627e+06	3.50575e+06	2.40374e+06	2.73349e+06	2.39688e+06	2.1198e+06	3.46332e+06	3.62783e+06	3.95858e+06	4.18783e+06	2.81789e+06	5.18057e+06	5.05351e+06	5.16134e+06	3.1337e+06	3.39474e+06	2.48473e+06
3-Chloroaniline	C6H6ClN	Alkaloids	Alkaloids	108-42-9	622249	611842	555236	577879	578800	579355	577388	588180	508475	622693	538563	590250	653756	579355	591279	649817	609834	557225	559175	599498	516320
3-Dehydro-L-Threonic Acid	C4H6O5	Others	Saccharides	-	7.68438e+06	7.44025e+06	7.80405e+06	6.50588e+06	6.05303e+06	6.70148e+06	8.95833e+06	8.42961e+06	8.49606e+06	8.10602e+06	8.54367e+06	7.03896e+06	1.23832e+07	1.27031e+07	1.23953e+07	9.8356e+06	8.66954e+06	9.82469e+06	7.12269e+06	1.21555e+07	8.43657e+06
3-Dehydrosphinganine	C18H37NO2	Lipids	Sphingolipids	16105-69-4	2.19729e+06	2.18923e+06	2.05114e+06	1.73663e+06	1.67496e+06	1.84061e+06	2.01068e+06	2.08312e+06	1.99746e+06	1.7599e+06	1.70323e+06	1.81713e+06	1.91588e+06	2.02911e+06	1.91798e+06	1.57068e+06	1.62987e+06	1.66138e+06	1.67637e+06	1.68673e+06	1.68641e+06
3-Ethylidene-7-hydroxy-6-methoxyphthalide	C11H10O4	Others	Lactones	-	115429	88615.4	156639	222928	198436	235951	116418	171689	121495	74981.9	164687	123343	96102.6	108342	113749	111481	125527	79189.7	122316	102431	104577
3-Guanidinopropionic acid	C4H9N3O2	Organic acids	Organic acids	353-09-3	179508	202511	187112	150280	129916	146482	187346	202630	195519	171943	147492	161756	187334	202546	175143	216772	225413	225986	170516	181980	198725
3-Hydroxy-1-(4'-hydroxy-3'-methoxyphenyl)-propan-1-one	C10H12O4	Others	Others	-	433630	500348	518961	593501	515755	1.22622e+06	282523	396277	442320	790601	718109	756542	638203	952660	779530	940614	864927	881219	401874	813345	674429
3-Hydroxy-1-(4-Hydroxy-3-Methoxyphenyl)Propan-1-One	C10H12O4	Others	Ketone compounds	2196-18-1	835187	1.09266e+06	909830	1.56975e+06	1.17921e+06	1.51349e+06	787582	785421	916321	1.29604e+06	1.34257e+06	1.30707e+06	1.66279e+06	1.50785e+06	1.38043e+06	1.68875e+06	1.49294e+06	1.5427e+06	1.15216e+06	1.02883e+06	835184
3-Hydroxy-3,7,11-trimethyldodeca-1,6E,10-trien-9-yl isobutyrate	C18H30O3	Terpenoids	Sesquiterpenoids	-	378191	362011	368159	297406	299805	302882	333366	349840	333432	222770	213832	225038	317701	324066	347788	369486	370384	374070	290717	312549	325371
3-Hydroxy-3-Methyl-2-Oxopentanoic Acid*	C6H10O4	Organic acids	Organic acids	-	90890	71050.2	95605.3	67976.5	64856.5	71488.6	120074	101669	114716	74114.6	75901.7	105591	80294.1	56140.3	67075.5	84191.8	67534	76009.8	60546	78536.5	96184
3-Hydroxy-3-methylpentane-1,5-dioic acid	C6H10O5	Amino acids and derivatives	Amino acids and derivatives	503-49-1	1.52979e+06	1.64163e+06	1.74707e+06	1.32816e+06	1.40444e+06	1.19474e+06	1.82835e+06	2.15568e+06	1.75718e+06	1.75453e+06	1.83667e+06	1.70652e+06	1.99332e+06	1.86938e+06	1.76363e+06	1.96551e+06	1.97951e+06	1.96572e+06	1.5289e+06	1.79619e+06	1.69859e+06
3-Hydroxy-4-isopropylbenzylalcohol-3-O-glucoside	C16H24O7	Others	Alcohol compounds	-	45645.8	49835.3	34989.5	35039.1	39231.7	59376.8	44529.5	58467.5	20151.6	39240.8	41349.5	37119.1	56187.4	55145.8	32904.7	58391	37122.3	46647.4	85024	36048.5	54078
3-Hydroxy-4-isopropylbenzylalcohol-3-O-sophoroside	C22H34O12	Phenolic acids	Phenolic acids	-	88408.8	86064.3	73676.1	55544.9	69716.8	83916.5	79158.8	69116.9	78989.5	35378.8	48924.1	49483.1	93315.9	84296	93724.3	66613.5	78402.4	73842.8	63800.9	92546.7	96906.1
3-Hydroxy-4-methoxybenzoic acid; Isovanillic Acid	C8H8O4	Phenolic acids	Phenolic acids	645-08-9	904487	1.45063e+06	832172	861075	818513	1.26838e+06	1.07643e+06	866558	781091	929829	874171	1.33478e+06	1.06131e+06	961719	977414	808691	793316	893694	784585	1.05905e+06	1.14371e+06
3-Hydroxy-L-phenylalanine*	C9H11NO3	Amino acids and derivatives	Amino acids and derivatives	587-33-7	1.20175e+07	1.28952e+07	1.43075e+07	1.04277e+07	9.33902e+06	9.55389e+06	1.62215e+07	1.40893e+07	1.5304e+07	1.27874e+07	1.14617e+07	1.23215e+07	9.58514e+06	1.07851e+07	1.39479e+07	1.23478e+07	1.0944e+07	9.60491e+06	9.49379e+06	9.28267e+06	1.00719e+07
3-Hydroxy-palmitic acid methyl ester	C17H34O3	Lipids	Free fatty acids	51883-36-4	63310.8	63052.4	66329.4	58340.3	48830.4	49439.9	63117.2	70008.1	76500	69702	54429.2	63441.8	80641.8	79037.2	73389.7	75709.9	72025.8	79649.6	60729.8	64897	62684.6
3-Hydroxybutyric acid	C4H8O3	Organic acids	Organic acids	300-85-6	5.09026e+06	5.33375e+06	5.61142e+06	4.58501e+06	4.60659e+06	3.88259e+06	6.2015e+06	5.43294e+06	4.57026e+06	4.48083e+06	5.19215e+06	4.53618e+06	5.8157e+06	5.54215e+06	3.98906e+06	4.54237e+06	4.26808e+06	5036901	4.15951e+06	5.75903e+06	5.05059e+06
3-Hydroxycinnamic Acid*	C9H8O3	Phenolic acids	Phenolic acids	14755-02-3	3.43168e+06	4.80877e+06	4.16343e+06	1.883e+06	1.63132e+06	825543	2.89734e+06	3.19746e+06	4.45519e+06	3.44938e+06	3.50949e+06	2.56224e+06	3.46669e+06	2.63721e+06	3.13853e+06	2.2633e+06	1.96668e+06	1.89058e+06	3.0482e+06	4.30497e+06	4.58912e+06
3-Hydroxyoctadecanoic Acid	C18H36O3	Lipids	Free fatty acids	45261-96-9	274920	497832	240886	481732	337679	319494	311095	314510	492950	271241	239580	440256	442638	268345	265241	483157	258469	315743	331540	329610	353639
3-Hydroxyurs-12-en-28-oic acid (3-Epiursolic acid)	C30H48O3	Terpenoids	Triterpene	989-30-0	27547.5	35102.8	29510.8	44007	48824.2	42856.3	35291	38171.9	21087.9	54473.4	61540.5	58126.6	49302.7	53596.5	33671.9	67208.2	86738.3	91930	33741.7	33182.5	50169.3
3-Hydroxyurs-12-en-28-oic acid (Ursolic acid)	C30H48O3	Terpenoids	Triterpene	77-52-1	23822.1	31132.6	31953.6	39078.1	46848.7	41953.8	39944.1	33401.2	46747.4	53598.1	57722	55865.8	41814.6	45116.9	39575.4	71020.1	81573.2	82249.1	35034.7	40528.3	43240.2
3-Indoleacetonitrile	C10H8N2	Alkaloids	Plumerane	771-51-7	59594.5	100765	81189.2	114366	103014	106019	253240	240970	201638	326516	342598	292438	95178.3	125698	111233	202418	192931	223421	227800	262877	226076
3-Indolepropionic acid	C11H11NO2	Alkaloids	Plumerane	830-96-6	53141.3	39297	25418.6	48022.6	35800.9	38418.6	70719.3	66353.9	65718.8	68107.1	74212.8	91135.9	28827.5	33587.7	45390.9	51513.4	59369.7	68096.7	50639.2	57841.2	51708.5
3-Isopropylmalic Acid	C7H12O5	Organic acids	Organic acids	921-28-8	101439	89567.9	91779.7	143674	62723.8	150578	82985.3	132867	138171	168314	198072	133340	351019	526573	608261	353266	364173	302001	190115	178175	208449
3-Methyl-2-Oxobutanoic acid	C5H8O3	Organic acids	Organic acids	759-05-7	170945	149620	131188	157402	178007	160828	164101	144568	172492	198172	219280	175305	163021	241837	196144	195382	174728	215886	134937	166351	199391
3-Methylbenzaldehyde*	C8H8O	Others	Aldehyde compounds	620-23-5	16139.5	11489.2	17295.5	10343.8	6898.33	10480.4	11489.2	10342.3	16144.5	8046.35	13931	5804.64	12771.8	9193.37	11489.2	5748.87	10342.3	5751.48	19527.5	15091.4	22968
3-Methylmalic acid*	C5H8O5	Organic acids	Organic acids	152204-30-3	50848.2	78721.6	58220.3	68892.3	66420.8	45277.5	83638.5	62320.6	75448.2	50024.7	65608.2	55768.2	88567.4	78530.4	85279.1	95117.8	78729.8	100630	45924.4	88887.7	68883
3-O-Acetylpinobanksin	C17H14O6	Flavonoids	Flavanonols	52117-69-8	31008.8	29455.2	52107	98822.6	63338.5	79916.8	132639	137538	151389	67903.5	67464.3	68042.3	40058.8	48440.3	34465.3	37193.2	34472.4	44500.9	76851.9	69927.7	73757.5
3-O-Feruloylquinic acid	C17H20O9	Phenolic acids	Phenolic acids	1899-29-2	1.48316e+06	1.20494e+06	1.13023e+06	1.16196e+06	1.34254e+06	1.46876e+06	997419	1.37664e+06	1.05671e+06	642020	592832	646247	321562	286064	312166	431114	434314	412390	718169	773613	745419
3-O-Glucoside-3-hydroxy-y-butyrolactone	C10H16O8	Others	Lactones	-	313048	256727	342788	281781	262475	288006	344440	283903	334007	324570	260908	299386	216998	257255	318642	284516	271305	325140	268703	280703	287630
3-O-Methylgallic acid	C8H8O5	Phenolic acids	Phenolic acids	3934-84-7	27364.7	23836.6	25602.4	57363.1	45891	57370.4	31778.6	25596.5	31307.9	39713.2	56486.2	53832	34425.9	26362.9	37954.8	63538.6	56479	70678.1	28282.6	63538.6	38834.1
3-O-caffeoylshikimic acid	C16H16O8	Phenolic acids	Phenolic acids	-	47909.5	56940.1	38639.3	28481	23001.6	40520.9	37238.8	33946.7	39423.9	23004.9	1534.75	1534.75	1534.75	7673.76	1534.75	1534.75	1534.75	1534.75	24098.8	32849.9	28476.6
3-O-p-Coumaroylshikimic acid	C16H16O7	Phenolic acids	Phenolic acids	-	45650	72544.7	53311.4	42886.1	39789.4	36279.4	33425.4	43295.8	42698.7	12881.9	36289.7	28175.6	15881	10463.9	13263.4	8086.86	14470.8	18734.7	30068.4	24339	38568.4
3-Oleoyl sucrose*	C30H50O12	Lipids	Free fatty acids	-	76689.9	90082.1	84770.4	67635.4	70831.1	77901.4	78090.5	87903.4	68861.3	57545	78448.2	79467.1	71260.4	65030.7	54291.7	91562.1	97266.5	99778.9	71339.7	82684.1	78420.4
3-Oxo-9,19-cyclolanost-24-en-26-oic acid (Mangiferonic acid)*	C30H46O3	Terpenoids	Triterpene	13878-90-5	82157.7	76166.9	121864	103286	76417.5	150796	91121.3	98773.8	135355	126688	89165.6	159497	80392	66358.4	63980	165888	181654	203806	84677.6	158929	124309
3-Oxolup-20(29)-en-28-oic acid (Betulonic acid)*	C30H46O3	Terpenoids	Triterpene	4481-62-3	72302.4	85897.3	179181	146697	81223.9	161766	84541.2	96358.8	113442	131131	103230	152999	92928.4	62040.1	69202.6	145477	175827	216586	77626.2	140678	111283
3-Oxopentanedioic acid	C5H6O5	Organic acids	Organic acids	542-05-2	33671.6	23707.1	29611.9	11857.1	11857.1	19237.5	16520.1	29702.8	21396.1	24706.4	27980.3	8478.79	22131	11854.6	15732.6	21337.1	28447.1	25287.9	19754.5	18171.7	18171.7
3-Oxours-12-en-28-oic acid (Ursonic acid)*	C30H46O3	Terpenoids	Triterpene	6246-46-4	55332.9	56425.7	54660.9	123642	52724.6	157239	56945.9	70465.2	80999.5	73121.4	73686.5	91052.2	45356.6	46753.3	48282.3	84298.1	118009	130730	62455.5	70756	77637.1
3-P-Coumaroyl-1-Feruloylglycerol	C22H22O8	Phenolic acids	Phenolic acids	-	3.69688e+06	2.59147e+06	2261622	3.78805e+06	3.71181e+06	2.38402e+06	3.37315e+06	3.60887e+06	1.94407e+06	3.60467e+06	2.96518e+06	3.0402e+06	2.30366e+06	1.91595e+06	2.34309e+06	781887	999913	848626	2.98338e+06	2.56463e+06	3.24502e+06
3-Phospho-D-glyceric acid	C3H7O7P	Organic acids	Organic acids	820-11-1	99422.6	78219.5	124983	139921	89277.9	157196	126556	106637	113468	121641	114769	114274	154067	172130	102685	190716	185656	196532	122300	135991	185620
3-[(3,4-dihydroxyphenyl)methylidene]-5,7-dihydroxy-6-methoxy-2h-1-benzopyran-4-one glucosyl rhamnoside	C29H34O16	Flavonoids	Other Flavonoids	-	1.33205e+06	908750	1.58713e+06	1.60373e+06	1.08249e+06	1.4521e+06	1.80633e+06	867683	1.22465e+06	1.15199e+06	1.2415e+06	1.11847e+06	1.95589e+06	1.94564e+06	1.42683e+06	1.942e+06	1.79841e+06	1.52872e+06	1.38576e+06	1.08986e+06	1.09829e+06
3-[(3,4-dihydroxyphenyl)methylidene]-5,7-dihydroxy-6-methoxy-2h-1-benzopyran-4-one malonyl glucoside*	C26H26O15	Flavonoids	Other Flavonoids	-	88292.4	91796.4	61573.4	63681.4	46701.4	54482.5	80201	85774.3	66948.6	57182.2	50249.9	35044.5	33042.9	43411.5	34420.1	19532.8	23014.9	30690.2	50228.8	59601.6	53689.6
3-amino-2-naphthoic acid*	C11H9NO2	Alkaloids	Alkaloids	-	2.93031e+07	2.73886e+07	2.27503e+07	2.42086e+07	2.21544e+07	2.92875e+07	4.337e+07	5.30801e+07	4.32004e+07	5.94655e+07	5.94369e+07	6.40156e+07	1.86001e+07	1.62496e+07	1.93034e+07	3.49705e+07	3.39359e+07	3.69546e+07	3.48538e+07	3.48331e+07	3.60993e+07
3-epi-fagomine	C6H13NO3	Alkaloids	Piperidine alkaloids	-	40308.9	52192.1	44789.5	50546.5	62082	66819.5	60775.2	82081.3	63637.5	64006.7	75084.3	66814.4	51545.6	55659.6	49611	39456.5	46947	35843.6	41196.6	45182.3	40727.6
3-ethyl-7-hydroxy-5,6-dimethoxyphthalide	C12H14O5	Others	Others	-	495487	668116	467360	562697	731251	496641	757165	555851	1.39666e+06	1.02587e+06	1.22294e+06	527721	566038	544060	531005	354736	225543	258392	418238	508014	682092
3-hydroxy-1-methylpyrrolidin-2-one*	C5H9NO2	Alkaloids	Pyrrole alkaloids	132996-63-5	3.32748e+07	3.52366e+07	2.72422e+07	3.30879e+07	3.39431e+07	3.20035e+07	4.24403e+07	3.99657e+07	4.00204e+07	2.6093e+07	2.9518e+07	3.14187e+07	3.16943e+07	3.26381e+07	2.80857e+07	3.30177e+07	2.56461e+07	3.35911e+07	2.33939e+07	2.63622e+07	2.66469e+07
3-hydroxy-6-(2-hydroxyethyl)-2,7-bis(hydroxymethyl)-2,5-dimethyl-3H-inden-1-one	C15H20O5	Others	Others	-	65203.1	64930.7	68316.3	59485.6	70101.5	74187.9	64992.2	72052.1	75020	61663.8	61732.2	62070.5	102181	98217.8	90037.4	117348	120008	108012	76506.2	91015.2	78850.3
3-quinolinecarboxylic acid	C10H7NO3	Alkaloids	Quinoline alkaloids	-	399775	382270	350445	196276	140788	176754	363728	301084	311966	78981.1	100515	80011.2	179503	134364	170272	119078	168368	160016	218645	226686	213324
3β,14β-dihydroxy-pregn-5-en-20-one	C21H32O3	Steroids	Steroid	-	35359.2	30254.1	31297.7	13497.3	18706	20069.8	26692.4	28381.7	24658.5	20474.8	18148.5	26527.6	31643	41957.7	35365.5	34979	33034.3	39081	22922	25774.6	34022.5
3ξ-(1ξ-Hydroxyethyl)-7-hydroxy-1-isobenzofuranone	C10H10O4	Others	Others	-	1.07196e+06	996150	1.16902e+06	944550	898221	861365	1.12672e+06	860309	1.07091e+06	960342	1.21833e+06	1.18166e+06	1.15304e+06	1.26802e+06	924545	887688	786600	655926	871893	747637	753959
4',5,7-Trihydroxy-6-methoxyisoflavone7-O-β-D-xylopyranosyl-(1→6)-β-D-glucopyranoside*	C27H30O15	Flavonoids	Isoflavones	-	384343	328178	340502	332267	263771	254529	577535	335337	479483	436545	507003	524466	285240	304667	241281	30679.2	26587.8	21510.1	262704	208565	237193
4'-O-Glucosylvitexin	C27H30O15	Flavonoids	Flavones	38950-94-6	110693	104730	129738	90462.2	104744	90449.5	68793.9	92843.7	85702.7	119026	82212.7	92843.7	64069.1	64051.1	64279.7	132119	129756	119026	90465.8	67850.2	79750.7
4,5,6-Trihydroxy-2-cyclohexen-1-ylideneacetonitrile	C8H9NO3	Alkaloids	Alkaloids	-	105410	128673	136023	85426.8	86040.4	101647	198535	169107	171465	134811	112975	120104	104853	94371.5	104990	103562	102318	86251.7	99754.6	109926	114786
4,5-Dehydro-L-leucine	C6H11NO2	Amino acids and derivatives	Amino acids and derivatives	-	1.31346e+07	1.37069e+07	1.33345e+07	1.20041e+07	1.24436e+07	1.27625e+07	1.73776e+07	1.8431e+07	1.84259e+07	1.53441e+07	1.60678e+07	1.55226e+07	1.08532e+07	1.20709e+07	1.09882e+07	1.20724e+07	1.05233e+07	1.04649e+07	1.21909e+07	1.31728e+07	1.4989e+07
4,6-Dihydroxy-2-[(4-Hydroxy-3,5-Dimethoxyphenyl)Methylidene]-1-Benzofuran-3-One	C17H14O7	Others	Others	-	159469	204915	219920	102212	72263.8	92254.2	131794	102980	148666	62439.5	49207.4	52970.5	51484.8	71505.8	37855.6	90845.6	81606.2	87537.2	113278	152487	131294
4-(3-Hydroxyphenyl)-4-(beta-D-glucopyranosyloxy)butyric acid	C16H22O9	Others	Others	-	128169	130148	129171	211329	214948	179074	80124.7	154586	114493	160456	139911	196687	183683	183021	138978	185894	152626	196386	114337	140937	227687
4-Acetamidobutyric acid	C6H11NO3	Organic acids	Organic acids	3025-96-5	890832	777990	806409	519639	580009	617889	918109	816992	945049	555462	677536	621467	746210	750059	638844	584307	472280	655792	565444	690348	676061
4-Guanidinobutyric acid	C5H11N3O2	Organic acids	Organic acids	463-00-3	9.7853e+06	1.22404e+07	1.13073e+07	1.03862e+07	1.03141e+07	1.31225e+07	1.34689e+07	1.42065e+07	1.19411e+07	1.10168e+07	1.11386e+07	1.28059e+07	9.35845e+06	1.13683e+07	9.47869e+06	9.2022e+06	1.11489e+07	1.12194e+07	9.61023e+06	1.01033e+07	8.81721e+06
4-Hydroxy-2-Oxopentanoic Acid*	C5H8O4	Organic acids	Organic acids	3318-73-8	63211.4	52330.3	53703.2	43905.4	37875.2	21076.6	60516.7	55792.1	70023.8	38072.2	42829.2	36038	43545.5	34671	47282.8	35354.2	46228.2	45599.5	51710.6	47586.2	53078.2
4-Hydroxy-2-oxoglutaric acid	C5H6O6	Organic acids	Organic acids	1187-99-1	127301	188410	138159	22543.3	22543.3	22543.3	126195	145594	146127	216337	229181	129724	22543.3	22543.3	22543.3	22543.3	22543.3	22543.3	112717	143559	171345
4-Hydroxy-L-Isoleucine	C6H13NO3	Amino acids and derivatives	Amino acids and derivatives	781658-23-9	311417	294466	297077	230482	271012	256623	282064	326457	321178	272268	291034	284043	276816	282688	340793	248741	262477	253988	254617	243522	227002
4-Hydroxy-L-glutamic acid	C5H9NO5	Amino acids and derivatives	Amino acids and derivatives	3913-68-6	21344.3	59336.6	45656.8	28910.7	34297.7	25108.8	48770.3	43028.1	32714.8	34999	43447.7	26679.3	44124.8	81398.9	69345.1	41091.8	77592.6	63126.8	32714.8	53252.8	44124.8
4-Hydroxyacetophenone	C8H8O2	Others	Ketone compounds	99-93-4	1.21355e+06	306294	242486	328336	603525	1.9791e+06	2.55538e+06	2.04502e+06	1.13465e+06	500043	382865	486048	586729	2.4863e+06	1.24585e+06	1.55115e+06	827210	3.86117e+06	343213	403748	415156
4-Hydroxybenzaldehyde	C7H6O2	Others	Aldehyde compounds	123-08-0	271136	449478	507315	925451	851826	791586	753030	725322	631428	847245	778332	839778	857973	797718	682038	489243	797722	827846	624198	817004	772417
4-Hydroxybenzoic acid	C7H6O3	Phenolic acids	Phenolic acids	99-96-7	1.96355e+06	2.00114e+06	1.64247e+06	1.73447e+06	1.49322e+06	1.48889e+06	1.75004e+06	1.76528e+06	1.73425e+06	1.63084e+06	1.78172e+06	1.66656e+06	1.67898e+06	1.8313e+06	1.63418e+06	1.56979e+06	1.47881e+06	1.67094e+06	1.32068e+06	1.67184e+06	1.95378e+06
4-Hydroxycoumarin	C9H6O3	Lignans and Coumarins	Coumarins	1076-38-6	23513.8	24885.3	17630.9	3318.46	3318.46	3318.46	35592.7	35585.7	29648.1	26579.5	16592.3	32139.8	29619.3	25561.5	17627.8	33730.9	21776.2	31029.3	25422.3	22811.3	28960.3
4-Hydroxyphenyllactic Acid*	C9H10O4	Phenolic acids	Phenolic acids	306-23-0	47656.6	31582.5	49428.4	33336.9	35940.3	42109.2	40604.8	29121.2	40599.7	41473.3	38839	42362.6	48546.8	39720.6	41486.4	50303.6	52066.5	57428.2	41242.2	51185	50303.6
4-Hydroxysphinganine; Phytosphingosine	C18H39NO3	Lipids	Sphingolipids	554-62-1	1.30356e+06	1.30356e+06	1.30356e+06	6.51781e+06	6.61889e+06	6.73932e+06	8.64983e+06	7.4786e+06	8.45495e+06	7.06838e+06	6.53484e+06	7.43632e+06	8.85489e+06	9.61432e+06	9.6178e+06	9.46032e+06	9.54303e+06	9.52386e+06	7.43116e+06	7.86673e+06	7.48135e+06
4-MethoxycinnaMaldehyde	C10H10O2	Others	Aldehyde compounds	1963-36-6	141063	143494	143923	207943	136650	132573	160521	173624	175140	175951	166627	144330	167438	218554	187707	187271	259428	173251	119600	125376	131558
4-Methyl-5-thiazoleethanol	C6H9NOS	Others	Others	137-00-8	109147	115236	116143	83090.7	118826	105525	159023	184038	142071	150983	134900	144731	128667	127756	197411	205527	213516	258186	108985	148303	158131
4-Methylazetidine-2-Carboxylic acid*	C5H9NO2	Alkaloids	Alkaloids	1779725-63-1	1.35259e+07	1.58998e+07	1.45001e+07	1.41896e+07	1.40919e+07	1.35572e+07	2.75614e+07	2.1212e+07	2.89186e+07	1.24225e+07	1.21848e+07	1.32195e+07	1.36036e+07	1.38557e+07	1.24352e+07	1.4101e+07	1.26445e+07	1.45464e+07	1.1826e+07	1.26738e+07	1.30059e+07
4-Methylbenzaldehyde*	C8H8O	Others	Aldehyde compounds	104-87-0	18377.2	20674.3	25265.2	9196.82	3181.02	8131.62	6968.96	17230.3	17230.3	17229.4	16252.8	9195.48	12928.2	636.205	636.205	636.205	636.205	636.205	19733.8	20896.9	20674.3
4-Nitrophenol	C6H5NO3	Others	Others	100-02-7	2.83945e+07	2.53391e+07	2.53317e+07	2.44253e+07	2.74315e+07	2.68727e+07	3.15321e+07	2.58444e+07	2.57349e+07	2.96562e+07	2.79083e+07	2.51953e+07	2.23095e+07	2.11633e+07	2.4219e+07	1.71512e+07	1.5927e+07	2.10043e+07	2.04792e+07	2.32236e+07	2.40197e+07
4-O-(2''-O-acetyl-6''-P-coumaroyl-β-D-glucopyranosyl)-P-coumaric acid	C26H26O11	Others	Others	-	13137.7	13137.7	13137.7	85715	104387	140020	193047	263399	251167	172094	145158	195710	65688.4	74484.7	101313	132112	116876	103145	147390	163914	177890
4-O-Glucosyl-4-hydroxybenzoic acid*	C13H16O8	Phenolic acids	Phenolic acids	-	4128.7	4128.7	4128.7	110672	48540.7	67843.6	54482.8	34835	32511.5	62092.5	49031.1	50651.4	30564.6	38480.5	20643.5	4128.7	4128.7	37968.9	36628.8	38464.6	40391.7
4-O-Glucosyl-sinapate	C17H22O10	Phenolic acids	Phenolic acids	-	98343.1	92882.5	97238.5	88115.1	116611	150589	135691	115857	100366	130025	150574	53268.4	130940	88018.3	145196	73347.1	63041.6	139780	122357	144032	82702.5
4-Pyridoxic acid	C8H9NO4	Others	Vitamin	82-82-6	156828	174470	165251	136484	155369	172693	134945	137412	123129	170897	162871	140864	221770	239694	253278	220648	201749	198743	151564	168508	167790
4-Pyridoxic acid-O-glucoside	C14H19NO9	Others	Vitamin	-	408518	379015	427422	431254	432886	417328	337750	382292	422239	389536	383874	447379	353124	383062	365429	346236	398019	384511	322280	337074	384083
4-[3-(4,8-dimethylnona-3,7-dienyl)-3-methyloxiran-2-yl]butan-2-one*	C18H30O2	Others	Others	-	6.04577e+06	6.04302e+06	7.22691e+06	4.68878e+06	4.24751e+06	5.06331e+06	5.37927e+06	6.61362e+06	6.5549e+06	4.73768e+06	5.67461e+06	5.11254e+06	5.88276e+06	6.09112e+06	5.36018e+06	7.21001e+06	6.39623e+06	7.54829e+06	5.72289e+06	5.91429e+06	5.3592e+06
4-hydroxy-2-oxo-1,2-dihydroquinoline-3-carboxylic acid	C10H7NO4	Alkaloids	Quinoline alkaloids	73776-24-6	892132	1.02831e+06	859753	807460	899116	771596	1.80171e+06	1.90123e+06	1.61737e+06	1.92411e+06	2.09501e+06	1.91956e+06	669672	542040	645704	1.09727e+06	1.0833e+06	996979	963618	1.16703e+06	1.12225e+06
4-hydroxyphenyl acrylaldehyde	C9H8O3	Others	Aldehyde compounds	-	892795	1.05191e+06	1.05813e+06	741058	603701	544255	1.11159e+06	1.05556e+06	1.20286e+06	848664	844205	868496	829629	825985	815277	505383	490670	536896	801691	883072	917211
4-ketopinoresinol	C20H20O7	Lignans and Coumarins	Lignans	66288-89-9	531956	507600	665574	611935	576649	647348	623660	705340	583385	600399	698519	640783	649004	809731	615372	564495	519253	450716	626358	664469	677725
4-methoxy-5-hydroxymethylcoumarin	C11H10O4	Lignans and Coumarins	Coumarins	-	128525	116418	82871.9	214078	184515	219737	118389	126303	90749.6	73996.4	90158.6	114493	13429.2	13429.2	13429.2	134014	87215.9	67146	123302	90783.2	104577
4-methoxybenzamide	C8H9NO2	Alkaloids	Alkaloids	3424-93-9	130883	147861	151908	119024	98349.7	114608	94191.3	109565	124780	111933	112684	113272	165494	164816	188372	120339	102402	96978.7	85464.1	107500	133617
4-methyl-1,5,2,3-dioxadiazinan-2-amine	C3H9N3O2	Nucleotides and derivatives	Nucleotides and derivatives	-	2.54726e+06	2.5077e+06	2.57561e+06	1.62103e+06	1.63706e+06	1.82198e+06	3.40964e+06	3.2756e+06	3.34621e+06	2.4306e+06	2.4332e+06	2.4854e+06	1.73414e+06	1.7916e+06	1.95148e+06	1.97724e+06	2.05723e+06	2.09835e+06	2.13017e+06	2.25297e+06	2.08537e+06
5'-Deoxy-5'-(methylthio)adenosine	C11H15N5O3S	Nucleotides and derivatives	Nucleotides and derivatives	2457-80-9	9.35992e+06	8.32322e+06	8.32404e+06	8.83357e+06	9.11777e+06	9.94633e+06	1.24174e+07	1.1993e+07	1.02187e+07	7.99906e+06	1.29562e+07	9.3882e+06	1.00836e+07	9.97489e+06	9.18923e+06	1.28162e+07	1.34415e+07	1.26055e+07	1.02286e+07	9.95134e+06	1.32322e+07
5'-Deoxyadenosine*	C10H13N5O3	Nucleotides and derivatives	Nucleotides and derivatives	4754-39-6	2.19941e+07	1.99646e+07	2.25409e+07	1.71519e+07	1.50086e+07	1.67425e+07	2.30653e+07	2.603e+07	2.44534e+07	1.86269e+07	1.78884e+07	1.768e+07	2.98133e+07	2.81677e+07	2.74931e+07	2.50432e+07	2.30489e+07	2.34918e+07	1.87624e+07	2.10608e+07	2.14165e+07
5'-Glucosyloxyjasmanic acid	C18H28O9	Organic acids	Organic acids	-	28568.2	24493.2	17353	41830.2	23436.5	30609.2	26492.5	13248.6	29592	39782.7	30609.2	31633.3	91689.2	106090	64269.2	114229	99986.5	86594.8	61129.2	39795.7	75391.5
5'-Methoxyisolariciresinol-9'-O-glucoside	C27H36O12	Lignans and Coumarins	Lignans	-	111450	83761.6	81627.4	101914	82689.5	108147	114490	83972.3	86945.3	56205.1	100707	84837.3	60429.5	66810.5	41395.1	32915	15506.2	28629.5	57393.6	76329.5	73161
5,6,3',4'-Tetrahydroxy-3,7-dimethoxyflavone-6-O-glucoside	C23H24O13	Flavonoids	Flavonols	-	20855.8	15341.1	19435.7	27612.2	14319.8	16362.8	21477.8	35791.9	21481.3	26587.8	22495.8	30679.2	29657.9	28633.5	30679.2	32721.8	35788.8	29654.8	23520.1	18408.1	38855.8
5,6,7,4'-Tetramethoxyflavone	C19H18O6	Flavonoids	Flavones	1168-42-9	68562.5	196949	103553	124750	36167	28421.6	89965	55663.8	105827	38790.3	46345	38998.8	37106.8	31223.8	54906.2	122575	50634.8	25459.7	30080.8	36349.3	21585.6
5,6,7,7a-tetrahydro-4,4,7a-trimethyl-2(4H)-benzofuranone	C11H16O2	Others	Others	15356-74-8	38207.9	31913.9	28995.6	37068.5	32426.7	35719.3	48328.2	45912.6	36692.8	33433.7	47411.3	36326.9	52067.3	63581.9	50041.1	66590.5	63427.1	55121.7	40440.2	52860.2	40777.6
5,6-DiHETrE[(±)5,6-dihydroxy-8Z,11Z,14Z-eicosatrienoic acid]	C20H34O4	Lipids	Free fatty acids	213382-49-1	56040.6	66414.6	83621.1	58750.2	86227.9	68094.5	80322.7	88155	75700.3	58650.5	52717.7	73574.6	43764.3	62423.9	74904.7	71828.6	76625.8	74072.6	62570.8	38040.3	39851.5
5,7,2'-Trihydroxy-8-methoxyflavone; Scutevulin*	C16H12O6	Flavonoids	Flavones	-	120225	181467	131908	83959.9	51488.9	72689.5	59053.5	53368.2	68296.6	53372.7	33683.2	29485.8	26579.9	39329.8	35088.4	42105.5	54876.3	31401.6	83476.8	94736.2	96037.1
5,7,4'-Trihydroxy-6,8-dimethoxyisoflavone-7-O-galactoside-glucose-rhamnose	C35H44O21	Flavonoids	Isoflavones	-	1.24261e+06	1.36894e+06	562478	727697	1.23775e+06	839460	973092	1.68597e+06	1.02547e+06	1.09061e+06	806552	1.06163e+06	748244	1.06649e+06	1.441e+06	764142	720207	932875	866066	1.42846e+06	1.45902e+06
5,7,4'-Trihydroxy-6,8-dimethoxyisoflavone-7-O-galactoside-rhamnose*	C29H34O17	Flavonoids	Isoflavones	-	314608	285456	195600	224753	293958	267273	324371	417857	368156	248041	287883	297605	398420	471304	613585	862544	824655	1.01304e+06	394776	541753	515099
5,7,8,3',4'-Pentamethoxyflavanone*	C20H22O7	Flavonoids	Flavanones	-	35003.8	60456.9	44962	53762.3	16960.9	12463.3	21809.5	15106.5	52598.6	25611.6	16819.5	20771.6	20768.3	9044.9	27114.7	45339.9	19040	8350.26	24028.8	21808.8	24920.3
5,7-Dihydroxy-1(3H)-isobenzofuranone	C8H6O4	Others	Lactones	27979-58-4	215048	167259	181449	224361	156293	206751	189387	221427	249329	198361	203623	203584	204840	245136	171417	197421	275310	317715	94178.1	168776	152571
5,7-dihydroxy-2-(3-hydroxyphenyl)-3-methoxy-4H-chromen-4-one*	C16H12O6	Flavonoids	Flavonols	140671-06-3	496518	601276	491493	290957	230752	274091	249474	264367	196602	167555	105245	152018	112361	127332	105706	176467	133968	102337	284464	283440	286222
5,7-dihydroxy-3-(2'-hydroxy-4'-methoxybenzyl)-chroman-4-one	C17H16O6	Flavonoids	Other Flavonoids	-	28618.6	24961.4	44496.1	12805.1	10675.9	16764.4	22560.3	25613.3	20396.4	16769.2	29557.9	20734.5	32008.6	50933.3	34147.4	19820.9	19915.6	22523.2	25265.4	24353.4	26373.1
5,8-dihydroxy-10-methoxy-2-propylbenzo[h]chromen-4-one	C17H16O5	Others	Ketone compounds	-	512065	567444	573100	300783	201851	277366	233622	263435	219727	175737	122072	164645	100698	142313	95892.2	210950	125281	123350	320349	322297	313999
5-Acetamidopentanoic Acid	C7H13NO3	Organic acids	Organic acids	1072-10-2	217561	194372	180634	192649	153951	199529	208990	245113	206384	214984	232243	230462	304448	294954	259731	337947	294954	340106	202373	255428	270019
5-Acetonyl-6-glucosyl-7-hydroxy-2,6-methylchromone	C19H22O10	Others	Chromone	-	77277.9	67397.9	70291	81256.3	93394.4	111974	70370.9	60438.6	74309.1	90382	97412.8	83238.9	34680.3	55231	48090.2	72308	68292.6	109017	48553.6	67289.5	83252.9
5-Aminoimidazole ribonucleotide	C8H14N3O7P	Nucleotides and derivatives	Nucleotides and derivatives	25635-88-5	1.2801e+06	2.26967e+06	1.54959e+06	1.24187e+06	1.24644e+06	1.05525e+06	2.52269e+06	1.64579e+06	1.67123e+06	2.13665e+06	1.53049e+06	1.59814e+06	2.57806e+06	2.69042e+06	1.52652e+06	3.58826e+06	2.92728e+06	2.52908e+06	1.53352e+06	1.48926e+06	1.71514e+06
5-Aminolevulinic Acid	C5H9NO3	Alkaloids	Alkaloids	106-60-5	1.51229e+07	1.6496e+07	1.45358e+07	9.65263e+06	7.997e+06	9.35247e+06	1.92035e+07	1.73596e+07	1.9073e+07	1.21265e+07	1.19353e+07	1.36643e+07	1.26621e+07	1.31009e+07	1.2429e+07	1.689e+07	1.28148e+07	1.34741e+07	1.11434e+07	1.11358e+07	1.26346e+07
5-Aminovaleric acid	C5H11NO2	Organic acids	Organic acids	660-88-8	54357.5	54734.8	72937.4	46706.5	45446.2	50802.7	67172.6	71002.2	90208.4	42434.4	39670	44546.7	41796.6	39837.8	40291.4	70371.3	50555.2	62071.2	61410.8	48326	48362
5-Hydroxy-2-pyrrolidinone	C4H7NO2	Alkaloids	Pyrrole alkaloids	62312-55-4	85512.2	76110.7	112052	72912.6	107459	104814	101025	107742	117313	14582.5	14582.5	14582.5	97871.6	118176	102408	14582.5	14582.5	14582.5	82305.1	111465	92930.9
5-Hydroxy-DL-tryptophan(5-HTP)	C11H12N2O3	Amino acids and derivatives	Amino acids and derivatives	56-69-9	210636	276980	210176	160788	233956	216570	508783	438620	515346	458939	524535	500599	196977	193675	189230	229844	237317	286450	265958	265654	290147
5-Hydroxy-L-tryptophan	C11H12N2O3	Amino acids and derivatives	Amino acids and derivatives	4350-09-8	48190.5	27885.6	35262.1	33562.8	31757.4	39047.4	36952.5	52233.2	49633.9	77597.3	45289.4	49679.3	42036.8	23720.2	35444.6	61472.3	51014.2	40879.3	46577.7	34455.7	53938.8
5-Hydroxymethyluracil	C5H6N2O3	Nucleotides and derivatives	Nucleotides and derivatives	4433-40-3	498181	603793	502952	589801	622255	656514	538383	793390	721121	684327	619582	771196	633618	703938	429654	789225	526540	679400	565275	554064	590127
5-L-Glutamyl-L-Alanine	C8H14N2O5	Amino acids and derivatives	Amino acids and derivatives	5875-41-2	139341	130910	119730	175962	110892	142437	151517	131764	174464	121641	177794	132355	301486	353482	309836	608651	582944	451360	200179	228720	298364
5-Methyl-2'-Deoxycytidine	C10H15N3O4	Nucleotides and derivatives	Nucleotides and derivatives	838-07-3	596050	508068	463948	391744	366172	315237	603741	619574	654554	388920	433622	376485	470145	407645	544537	319184	408843	297342	349685	348999	412094
5-Methyl-2-thiophenecarboxaldehyde	C6H6OS	Others	Aldehyde compounds	13679-70-4	92559.1	77288.7	91437.9	107807	109763	105347	116175	122574	111744	117173	147694	126525	145725	115684	137607	132434	89598.2	99931.9	67937	68428.7	77780.5
5-Methylcytosine	C5H7N3O	Nucleotides and derivatives	Nucleotides and derivatives	554-01-8	73441.2	73770.7	52370.9	54065.1	55967.1	43406.6	60425.7	65979.6	66775.5	34696.5	45440.9	44835	65969.5	48972.2	79177.7	64595	46797.8	46245.2	45442.4	43892.8	65290.2
5-O-Caffeoylshikimic acid	C16H16O8	Phenolic acids	Phenolic acids	73263-62-4	31766	40517.6	23001.4	26289.9	19719.9	33948.6	26286.6	32849.9	13147.9	8925.59	14239.4	17526.1	10958.7	13149.9	8815.71	1763.14	1763.14	9861.85	9864.85	21901	26285.9
5-O-Methyllatifolin*	C18H20O4	Others	Others	-	67354.3	64626.8	61797.1	69002.8	59419.1	68768.3	68879.4	55300.1	62382.9	61066.8	62499.2	57945.3	59448.2	56066.3	61409.9	69362.2	51518.2	74429.8	51008.5	65453.4	59671.6
5-O-β-D-Glucopyranosyl-3-hydrobenzo(b)fu-ran-2-one	C14H16O8	Others	Lactones	-	230559	287609	295032	297960	289580	306296	221643	243430	169981	197347	195028	170001	196979	228666	201084	157294	175866	170406	208783	205863	212973
5-[(2r,3s,4s,5s)-5-(2h-1,3-benzodioxol-5-yl)-3,4-dimethyloxolan-2-yl]-2-methoxyphenol	C20H22O5	Lignans and Coumarins	Lignans	-	1.33835e+06	1.27473e+06	1.28858e+06	1.35014e+06	1.26848e+06	1.32317e+06	1.2687e+06	1.29605e+06	1.28918e+06	1.26251e+06	1.20342e+06	1.29256e+06	1.23509e+06	1.27087e+06	1.27029e+06	1.22856e+06	1.22348e+06	1.29928e+06	1.13869e+06	1.25801e+06	1.19971e+06
5-[4-(3,4-dimethoxyphenyl)-hexahydrofuro[3,4-c]furan-1-yl]-4-methyl-2H-1,3-benzodioxole	C22H24O6	Lignans and Coumarins	Lignans	-	673014	923120	454676	377829	401629	492395	442175	683246	428596	741541	864792	785621	535932	707670	689590	479905	609238	566381	405073	498304	474776
5-hydroxy-3,4-dimethyl-5-pentylfuran-2(5H)-one*	C11H18O3	Others	Lactones	-	19761.9	17889.9	29034.2	20371	19058.1	19867.9	25355.9	19963.3	22093.3	19867.9	19219.2	12015.6	36196.8	35652.8	32294.4	48829.9	50719.4	45499.5	25191.1	25290.6	26288
5-hydroxy-anthraquinone-2-carboxylic acid	C15H8O5	Quinones	Anthraquinone	-	25264.4	19900.7	16047.6	22135.5	15965.4	23447.4	27272.3	20257.6	20626.6	19368.6	18976.5	20228	19172.3	27990.2	19396.7	27068.2	24970.9	30429.3	23155.6	22699.5	23927.4
5-hydroxyindene-1,3-dione	C9H6O3	Terpenoids	Sesquiterpenoids	131977-61-2	851797	986458	747955	753231	942413	758816	918963	733086	831989	943823	954461	1.09984e+06	1.57967e+06	1.48058e+06	1.27079e+06	1.21236e+06	1.16526e+06	1.26891e+06	574229	574153	579209
5S,8R-DiHODE; (5S,8R,9Z,12Z)-5,8-Dihydroxyoctadeca-9,12-dienoate	C18H32O4	Lipids	Free fatty acids	-	3.17204e+06	3.0196e+06	3.20594e+06	2.58588e+06	2.77517e+06	2.94894e+06	2.74826e+06	3.01133e+06	2.68775e+06	2.48895e+06	2.54706e+06	2.52188e+06	1.29472e+06	1.30726e+06	1.15467e+06	3.14361e+06	2.92461e+06	2.76013e+06	2.45181e+06	2.65853e+06	2.6529e+06
6''-O-Malonylgenistin	C24H22O13	Flavonoids	Isoflavones	51011-05-3	37265.6	33443.8	31026.3	30251.6	25640	25637.6	21634.2	17628.4	19224.8	29477	32573.3	18615	31801	29470.4	30251.6	16430	5613.41	1467.85	24824.3	37225.3	24049.6
6'-O-Sinapoylgeniposide	C28H34O14	Terpenoids	Monoterpenoids	1012306-66-9	74472	42086.2	70240.3	152811	134668	77270.7	121832	108535	68547.1	179724	207486	169308	155416	274379	306479	823035	598121	797857	286481	242208	283009
6'-O-Sinapoylsucrose	C23H32O15	Phenolic acids	Phenolic acids	-	26450.7	34013.7	27541.8	34633.9	55047.3	30746.8	117218	42199.3	35716	5152.39	5152.39	5152.39	60140.8	56108.2	46619.2	44075.9	60009	45744.8	31813.5	25762	32820.6
6,10,14-Trimethylpentadeca-5,9-Diene-2,13-Dione	C18H30O2	Others	Others	-	77894.8	74974.5	88313.1	50756.2	48993.3	53372.6	67177.1	73932.7	88256.5	59023.9	64431.5	68290.7	63570.1	76320.1	58568.3	95247.9	85757.6	92395.5	64069.2	59928.9	74186.7
6,7,8-Tetrahydroxy-5-methoxyflavone	C16H12O6	Flavonoids	Flavones	-	215682	245650	234311	117268	99194.1	97656.6	91433	103496	81538.9	73234.4	46445.3	59642.3	47889.2	60594.6	50268.6	51676.9	65659.6	51769.2	159484	128274	156194
6,7-Dimethoxy-2-benzoxazolinone (DMBOA)	C9H9NO4	Alkaloids	Alkaloids	29550-09-2	59198.9	55253.9	26804.5	51305.9	69074.6	53270.9	45386.9	38155.2	42420.2	47309.8	47676.8	35062.2	95698.4	85831.4	98577.5	771453	753693	1.13251e+06	151903	172675	110499
6,7-dimethoxy-2-[2-(4'-hydroxy-3'-methoxyphenyl)ethyl]chromone	C20H20O6	Others	Chromone	-	31958.1	22700	21775.7	25987.5	22323.2	20000.9	19454.4	21724.1	21820.8	15374.3	11314.7	17195.9	24993.8	21404.1	28752	20911.5	15255.3	14932.4	16374.8	15385.7	19004.8
6,7-dimethyl-4-(2,3,4,5-tetrahydroxypentyl)-1H-quinoxaline-2,3-dione	C15H20N2O6	Others	Others	-	460413	394704	523053	580472	621291	490690	439532	435357	680588	658904	827771	579429	838364	771294	870526	587708	413433	310077	374743	492779	340351
6,9,10-Trihydroxyoctadec-7-enoic acid; Sanleng acid*	C18H34O5	Lipids	Free fatty acids	-	2.4892e+06	2.33615e+06	2.71019e+06	1.93013e+06	2.26357e+06	2.31143e+06	2.43459e+06	2.33233e+06	2.19265e+06	1.45358e+06	1.46641e+06	1.44479e+06	1.8521e+06	1.80716e+06	1.56941e+06	2.02819e+06	1.83071e+06	1.843e+06	2.08661e+06	2.08282e+06	2.1036e+06
6-((4-(3-hydroxy-2-(4-(3-hydroxypropyl)-2-methylphenoxy)propoxy)-2-methoxyphenoxy)methyl)tetrahydro-2H-pyran-2,3,4,5-tetraol*	C26H36O11	Lignans and Coumarins	Lignans	-	41726.1	53650.7	42922.7	46498.7	29809.5	57226.7	14314.7	28618.7	43845.7	39346.7	15503.4	34575.1	38161.3	46498.7	45301.6	16699.9	32199.2	20273.1	35557.6	35770.7	44110.9
6-(3-(1H-Pyrrole-2-carbonyloxy)-2-hydroxypropoxy)-3,4,5-trihydroxy-tetrahydro-2H-pyran-2-carboxylic acid	C14H19NO10	Alkaloids	Pyrrole alkaloids	-	101981	110925	115380	120743	129176	121659	119671	132171	137818	167760	143531	138628	174983	143157	153864	160015	116564	104489	103811	116270	125945
6-Aminocaproic acid	C6H13NO2	Organic acids	Organic acids	60-32-2	9.28328e+06	1.11613e+07	12102806	7.83569e+06	6.49768e+06	6.33708e+06	1.6451e+07	1.42194e+07	1.39618e+07	9.40838e+06	9.89259e+06	9.61006e+06	9.62307e+06	8.69721e+06	9.96825e+06	1.06914e+07	1.06071e+07	1.02743e+07	8.24811e+06	1.03634e+07	7.78022e+06
6-C-MethylKaempferol-3-glucoside*	C22H22O11	Flavonoids	Flavonols	-	203019	151818	136901	151820	109894	155505	156457	199292	138761	84953.5	84751.5	86612	127605	171378	96847.7	65133	71707.7	60412.9	148076	143401	125711
6-C-Methylquercetin-3-O-glucoside	C22H22O12	Flavonoids	Flavonols	-	53097.8	42932.3	91482.8	56323.4	54226.2	51958.4	93756.4	84391	108426	75685.5	124275	81322.2	91486.2	68046.9	81322.2	146822	82700.2	58386.9	85838.4	56263	90367.9
6-C-Methylquercetin-3-O-rutinoside	C28H32O16	Flavonoids	Flavonols	-	398725	425829	309446	332083	403242	352362	506028	741073	544347	570410	423635	636954	248466	338810	569194	970106	1.01091e+06	1.12951e+06	441578	698041	617846
6-Chloropurine	C5H3ClN4	Nucleotides and derivatives	Nucleotides and derivatives	87-42-3	425330	443540	454848	410495	380095	406148	386420	377735	415713	381796	385313	377485	450675	366177	523548	379470	448995	391628	320920	375998	421099
6-Deoxyfagomine	C6H13NO2	Alkaloids	Piperidine alkaloids	197449-09-5	1.8031e+06	2.83856e+06	1.81697e+06	1.75877e+06	1.33605e+06	1.31103e+06	2.67669e+06	2.39468e+06	2.99615e+06	1.79381e+06	1.72389e+06	2.39099e+06	1.54225e+06	2.12446e+06	2.02597e+06	2.6525e+06	2.00424e+06	2.05933e+06	1.61622e+06	1.44025e+06	1.80307e+06
6-Geranylnaringenin; Mimulone; Bonannione A	C25H28O5	Flavonoids	Flavanones	97126-57-3	69886.1	57458.2	72907.8	69481.9	67467.8	67295.2	100837	105322	110903	100173	97040.7	97926.5	61538.5	63994	53867.9	39602.3	50113.4	42816.5	61804.9	89325.1	84929.6
6-Hydroxyhexanoic acid	C6H12O3	Organic acids	Organic acids	1191-25-9	30943.7	123174	51587.7	53367.4	43763.1	61891.7	115988	89713	29267	47341	54179.8	46481.2	51577.7	63599.3	116656	49906.2	48131.3	107887	99932.2	49867.5	51565.2
6-Methoxy-2-(2-phenylethyl)chromone	C18H16O3	Others	Chromone	84294-89-3	235206	165839	182612	164485	303979	156502	152693	226376	115926	225114	208045	199520	178438	169180	211611	181049	206602	216394	157555	167788	210852
6-O-Acetylarbutin	C14H18O8	Others	Others	10338-88-2	33299.1	34539.2	30708.5	32237.2	35264.9	37613.2	29902.6	34539.2	44520.2	30701.8	36846.5	27445.7	30670.7	33006.1	34544.2	19196.9	21496.9	18212.4	44464.5	26968.3	29141.4
6-O-Caffeoyl-D-glucose*	C15H18O9	Phenolic acids	Phenolic acids	-	54102.8	62799.7	65697.7	78496.5	81317.7	70537.9	59025.2	73650.1	58751.3	57988.7	52657.8	53623.1	49215.2	54112.1	26095.2	62231.9	45427.3	51650.6	47840.2	43490.8	73350.6
6-O-Dihydrocaffeoylglucose	C15H20O9	Phenolic acids	Phenolic acids	-	34042.2	39149.9	38012	25653.7	47755.8	30956.6	49582.9	49455.2	53332.7	30994.1	36631.1	32805.7	5130.74	5130.74	5130.74	30936.9	31211	31555.7	41493.1	32912.8	46974.1
6-O-Feruloyl-β-D-glucose	C16H20O9	Phenolic acids	Phenolic acids	137887-25-3	462289	530852	535122	422745	356050	464293	410837	692201	637854	486027	433203	494413	364152	319920	393726	280606	230556	181686	357027	505923	447057
6-O-alpha-L-arabinopyranosyl-D-glucopyranose	C11H20O10	Others	Saccharides	14116-69-9	68948.4	59346.1	68950.7	79554.6	59460.8	93949.3	49247.5	55598.4	51836	52304.2	54839.6	63652	37887.7	55307.9	37132	54563.4	65919	46983.3	47734	59096	63638.6
6-O-p-Coumaroyl-β-D-glucose	C15H18O8	Phenolic acids	Phenolic acids	114297-65-3	41830.2	21432.7	44897.5	34688.2	29551.5	19372.2	27513.2	18339.1	43878.4	22444.5	21421.3	32660.4	20380.5	28540.1	22448.2	61199.2	34693.8	17327.5	22421.9	12011	22006.8
7''-O-(Guaiacylglycerol) 3-(4-((1-(3,4-dimethoxyphenyl)-1,3-dihydroxypropan-2-yl)oxy)-3-hydroxy-5-methoxyphenyl)-3-oxopropanal	C31H36O13	Lignans and Coumarins	Lignans	-	25637	25633.1	36777.5	24520.6	43430	35138.9	21162.2	17822.2	15606.1	36705.3	25637	21181.2	50333.9	63508	44575.6	38767.2	34551.4	35632.5	33405	32326.8	45457.3
7-O-Geranyl-7-hydroxydihydrocoumarin	C19H24O3	Lignans and Coumarins	Coumarins	-	132399	131537	139027	17764.4	17332.9	15469.6	634.185	634.185	634.185	6325.06	4934.96	6736.7	634.185	634.185	634.185	3170.93	4371.52	4242.08	28933.2	30878.6	32651.9
7S,8S-DiHODE; (9Z,12Z)-(7S,8S)-Dihydroxyoctadeca-9,12-dienoic acid*	C18H32O4	Lipids	Free fatty acids	143288-65-7	89709.3	94778	79766.7	86387.8	91620.3	93802.6	84621.1	88996.1	76593.5	90471.6	94360.6	106267	120152	117670	119130	156721	158931	174526	97250.3	117507	113301
7β-Hydroxydarutigenol	C20H34O4	Terpenoids	Ditepenoids	1188281-99-3	439400	372400	398865	383763	357589	335030	379303	396510	356230	375778	313914	465460	469528	430160	339100	334986	329387	347732	277613	253281	271928
8,11-Heptadecadienoic acid	C17H30O2	Lipids	Free fatty acids	-	132951	92811	147339	130681	75654.9	139805	140283	146377	143820	166472	109510	166464	162253	110239	111700	197234	120369	195921	116181	134799	154766
8-Azaguanine	C4H4N6O	Nucleotides and derivatives	Nucleotides and derivatives	134-58-7	244806	363128	249832	403982	318679	382125	279072	265883	330927	307697	377183	335049	370613	458331	400661	318853	215669	228462	243680	229248	319451
8-Hydroxy-2-deoxyguanosine	C10H13N5O5	Nucleotides and derivatives	Nucleotides and derivatives	88847-89-6	41408.6	39726.8	44007.1	22614.2	21432.2	23367.2	32246.3	42559.2	32814	26220.3	25720.1	36477.3	25720.1	39321.3	24823.9	49512.5	46628.6	41405.5	29364.2	29909.8	37048.3
8-Hydroxy-α-conidendrin	C20H20O7	Lignans and Coumarins	Lignans	-	168873	163451	185597	196071	137541	201060	161309	197195	207667	156978	202432	185616	228124	255740	175119	212505	233072	235685	165158	149966	222603
8-Methoxyapigenin*	C16H12O6	Flavonoids	Flavones	57096-02-3	85331.4	111615	85332.8	58238	24078.5	51203.4	39477.5	43801.9	40782.2	32240.6	30345.5	27089.3	26606.2	32268.7	46462.4	60210.3	35086.4	34142.8	94800.9	71671.3	71875.8
8-hydroxyquinoline	C9H7NO	Alkaloids	Quinoline alkaloids	148-24-3	551713	534885	490609	379962	504780	649925	1.06901e+06	1.09814e+06	954891	1.28246e+06	1.31462e+06	1.31949e+06	427839	405578	468530	788153	804981	820476	672147	824045	887769
9(10)-EpOME;(9R,10S)-(12Z)-9,10-Epoxyoctadecenoic acid	C18H32O3	Lipids	Free fatty acids	16833-56-0	220770	219479	225748	228984	227907	240692	229297	229545	225800	165371	168755	161513	214198	217864	184157	320682	315538	331091	219674	226135	225277
9,10,11-Trihydroxy-12-octadecenoic acid	C18H34O5	Lipids	Free fatty acids	61911-67-9	87743.6	54608.2	63179.5	50449.6	46558.9	46556.9	55450.9	59259.7	59444.1	29539.3	29819.2	29117.9	43598.4	33892.5	29389.9	39663.3	33875.2	40700.5	48414	48095.6	45856.2
9,10,13-Trihydroxy-11-Octadecenoic Acid	C18H34O5	Lipids	Free fatty acids	29907-57-1	2.69998e+06	2.50213e+06	2.81283e+06	2.00824e+06	1.84594e+06	1.84612e+06	2.47872e+06	2.34788e+06	2.46316e+06	1.36525e+06	1.45169e+06	1.42841e+06	1.65899e+06	1.62592e+06	1.39086e+06	1.66299e+06	1.59238e+06	1.55938e+06	1.82322e+06	1.94198e+06	2.00244e+06
9,10,18-Trihydroxystearic acid	C18H36O5	Lipids	Free fatty acids	496-86-6	30928.8	24363.8	39580.6	27672.9	18545.6	22386.2	28500.4	35512.4	32948.1	16813.2	20930	24622.8	33979.5	33387.9	31169.2	22704.6	35619.1	32855.6	37700.9	40064.2	24599.6
9,10-Dihydroxy-12,13-epoxyoctadecanoic acid	C18H34O5	Lipids	Free fatty acids	-	213130	219664	223135	185767	315515	349755	217081	161618	204671	207912	193605	133846	167871	180273	168876	248281	229437	227776	170154	231364	200847
9,11-dimethoxy-2h-[1,3]dioxolo[4,5-b]xanthen-10-one*	C16H12O6	Flavonoids	Other Flavonoids	-	472288	638773	440958	285628	288990	248506	228492	232548	208490	135995	108366	164573	93557.7	117502	87641.3	121012	131211	84978.9	276587	318181	282043
9,12,13-TriHOME; 9(S),12(S),13(S)-Trihydroxy-10(E)-octadecenoic acid	C18H34O5	Lipids	Free fatty acids	97134-11-7	4.18887e+06	3.99809e+06	4.27897e+06	3.14469e+06	2.99807e+06	2.8685e+06	4.11299e+06	3.81513e+06	4.42028e+06	2.39278e+06	2.18064e+06	2.20281e+06	2.51173e+06	2.70456e+06	2.04819e+06	2.64724e+06	2.34226e+06	2.19879e+06	2.95577e+06	2.99759e+06	3.28313e+06
9,12,13-Trihydroxy-10,15-octadecadienoic acid	C18H32O5	Lipids	Free fatty acids	-	417660	403569	521367	208025	206451	255696	396621	439304	420205	207073	164806	164855	146725	161328	129351	125868	133372	145374	243765	314652	301614
9,12-Octadecadien-6-Ynoic Acid	C18H28O2	Lipids	Free fatty acids	61481-29-6	1.29415e+06	1.26733e+06	1.28469e+06	809364	717199	709828	1.20888e+06	1.32698e+06	1.28576e+06	739095	783789	757647	953135	869112	871800	926442	912784	1.00523e+06	954314	907538	981058
9,16-Dihydroxypalmitic acid	C16H32O4	Lipids	Free fatty acids	38076-49-2	440307	476608	518725	371340	402868	486182	410360	441022	413257	407560	428158	419922	570845	601567	531716	445968	543428	527433	475166	489712	560286
9,19-Cyclolanost-24-en-3-ol (Cycloartenol)	C30H50O	Terpenoids	Triterpene	469-38-5	143808	139803	134200	143625	145543	152344	156952	156707	147750	160633	164138	160810	168373	168284	162121	167197	163469	165709	141701	145089	144628
9-(Arabinosyl)hypoxanthine	C10H12N4O5	Nucleotides and derivatives	Nucleotides and derivatives	7013-16-3	1.67317e+06	1.29272e+06	1.61957e+06	922127	1.0089e+06	933700	1.82447e+06	2.20338e+06	1.5703e+06	1.09874e+06	1.05008e+06	981094	688416	874996	671797	984280	790728	992663	1.01177e+06	1.40475e+06	1.1045e+06
9-Alpha-Ribofuranosyladenine*	C10H13N5O4	Nucleotides and derivatives	Nucleotides and derivatives	-	6.48448e+06	7.01373e+06	6.03732e+06	4.05742e+06	3.8766e+06	4.07382e+06	7.43852e+06	7.28435e+06	7.10122e+06	4.06987e+06	3.59152e+06	4.22732e+06	4.03529e+06	4.31987e+06	4.93369e+06	4.45539e+06	4.74348e+06	4.46464e+06	5.29349e+06	5.12033e+06	5.24293e+06
9-Arabinosyladenine*	C10H13N5O4	Nucleotides and derivatives	Nucleotides and derivatives	-	8.2827e+06	8.16181e+06	7.55661e+06	5.01529e+06	5.44361e+06	5.44882e+06	9.24157e+06	9.26825e+06	8.86879e+06	5.65472e+06	5.18428e+06	5.79177e+06	4.85679e+06	4.93952e+06	6.02662e+06	6.30308e+06	5.97339e+06	5.60948e+06	6.74707e+06	6.18401e+06	6.58515e+06
9-Hydroperoxy-10E,12,15Z-octadecatrienoic acid	C18H30O4	Lipids	Free fatty acids	111004-08-1	372110	333918	338190	231555	205763	217548	342547	317651	299019	292965	281859	291073	758210	768868	626776	566115	528866	547651	419126	394043	406795
9-Hydroperoxy-9Z,11E-Octadecadienoic Acid	C18H32O4	Lipids	Free fatty acids	-	52032	57196.8	54370.8	53030	51242.2	58940.5	51537.9	45909	49646.4	57494.3	65375	61028.4	69215.6	81808.5	61360.1	102355	82399.4	95511.7	58963.8	66261	70410.7
9-Hydroxy-10,12,15-octadecatrienoic acid*	C18H30O3	Lipids	Free fatty acids	89886-42-0	41774.2	41940.6	39836.9	19441.9	19109.8	20248.3	44624	40352.4	53159.1	16915	18325.3	17208.6	32540	33832.5	26139	35324.3	26846.7	31878	28084.7	25899.8	39393.6
9-Hydroxy-12-oxo-10(E),15(Z)-octadecadienoic acid	C18H30O4	Lipids	Free fatty acids	-	35381.4	41883.3	39407.9	43074.5	49726.4	42689.7	30629.7	34847.8	33040.9	27606.8	29136	25260.6	42557.5	40392.4	37720.7	43433.8	43158.8	38660.2	32555.4	30338.2	41615.6
9-Hydroxy-12-oxo-15(Z)-octadecenoic acid*	C18H32O4	Lipids	Free fatty acids	-	3.25208e+06	3.51187e+06	3.35349e+06	3.17204e+06	3.07422e+06	3.15711e+06	3.02222e+06	3.12933e+06	3.03612e+06	2.83984e+06	2.6797e+06	2.53858e+06	1.44032e+06	1.59125e+06	1.27525e+06	3.0687e+06	2.88566e+06	3.11968e+06	2.49427e+06	2.76941e+06	2.98515e+06
9-Hydroxy-13-oxo-10-octadecenoic Acid	C18H32O4	Lipids	Free fatty acids	-	569503	558577	579939	497023	508138	520047	535363	533790	535309	450422	486568	469166	354168	250797	209735	531114	457201	547263	468577	469696	519837
9-Oxo-10,12-Octadecadienoic Acid	C18H30O3	Lipids	Free fatty acids	54665-32-6	485537	500158	483997	396382	380025	398757	471501	487791	448113	289935	301019	291133	413009	409475	444597	494717	519807	482994	427724	429592	438233
9-Oxo-10E,12Z-octadecadienoic acid*	C18H30O3	Lipids	Free fatty acids	54232-59-6	63845	70991.7	67011	41398	40859.7	33515.7	69430.1	67936.5	69201.1	30175	35056	36915.4	51685.6	55676	42769.6	57178	52530	63069.3	61407.7	56401.3	51743.4
9-Oxo-12Z-Octadecenoic acid	C18H32O3	Lipids	Free fatty acids	112543-32-5	299939	339956	298570	230319	225766	234862	328709	323588	275406	178196	203674	179714	237967	231537	238632	363746	364701	375960	274212	279730	288157
9-Oxononanoic acid	C9H16O3	Lipids	Free fatty acids	2553-17-5	43092.3	67420.6	35607.2	55337.1	58161.6	63702.7	51286.1	51693.5	49820.7	57853.6	47972.5	46206.9	49863.9	54401.8	38127	63328	43710.2	60922.5	50467.8	54118.7	65859.5
9-Oxooctadeca-10,12-Dienoic Acid	C18H30O3	Lipids	Free fatty acids	-	324787	336429	328717	287901	282107	295753	324891	323709	282701	239392	255707	222212	164084	153091	166718	280328	290625	278703	254510	242090	279000
9-[(2S,3S,4S,5R)-3,4-dihydroxy-5-(hydroxymethyl)oxolan-2-yl]-1H-purin-6-one	C10H12N4O5	Alkaloids	Alkaloids	-	1.97622e+06	2.04655e+06	2.37018e+06	1.44738e+06	1.40005e+06	1.56538e+06	2.69323e+06	2.91878e+06	2.85159e+06	1.61282e+06	1.76192e+06	1.56682e+06	1.25764e+06	1.34157e+06	1.06491e+06	1.57553e+06	1.44104e+06	1.52361e+06	1.45269e+06	1.72465e+06	1.77781e+06
9R-hydroxy-10E,12Z-octadecadienoic acid	C18H32O3	Lipids	Free fatty acids	10075-11-3	1.66166e+06	1.47249e+06	1.48144e+06	2.09559e+06	2.00437e+06	2.25815e+06	1.54422e+06	1.29032e+06	1.65368e+06	1.76977e+06	1.79389e+06	2.00114e+06	849892	926842	825638	1.39174e+06	1.54014e+06	1.35301e+06	1.59081e+06	1.52259e+06	1.63369e+06
9S-Hydroxy-10E,12Z-octadecadienoic acid*	C18H32O3	Lipids	Free fatty acids	15514-85-9	1.78586e+06	1.90356e+06	1.88657e+06	1.55714e+06	1.62114e+06	1.58143e+06	1.59179e+06	1.73859e+06	1.66773e+06	1.36536e+06	1.29301e+06	1.28851e+06	1.60673e+06	1.64865e+06	1.44901e+06	1.99486e+06	1.91334e+06	1.96137e+06	1.58968e+06	1.75715e+06	1.74e+06
9s,13r-12-Oxophytodienoic Acid	C18H28O3	Lipids	Free fatty acids	71606-07-0	110097	84264	91412	56193.9	60730.9	59898.7	64930.3	66866	79288.5	60038.1	48827.7	48481.8	90402.2	85528	78527.1	94579.1	94527	70337.7	76178.9	82750	79402
Abietic acid*	C20H30O2	Terpenoids	Ditepenoids	514-10-3	82380.4	64733.2	76020.2	70839.3	80234.2	103925	76442	81613.2	97758.5	98071.6	53826.2	72868	83893	66834.9	90763.5	102323	85136.6	135222	119262	132420	144125
Acacetin-7-O-neohesperidoside*	C28H32O14	Flavonoids	Flavones	20633-93-6	12558.1	4189.62	6740.41	358.659	358.659	358.659	19619.3	17459.4	23778.1	358.659	358.659	1793.3	23129.8	24316.2	17322.6	358.659	358.659	358.659	9503.42	7769.36	14418.8
Acacetin-7-O-rutinoside (Linarin)*	C28H32O14	Flavonoids	Flavones	480-36-4	21351.1	10085	7139.31	477.38	477.38	477.38	24371.7	29261.4	31830.9	6024.4	2386.9	477.38	38038.9	38825.4	35232.6	477.38	477.38	477.38	17220.8	13217.5	22272.4
Acerosin	C18H16O8	Flavonoids	Flavones	15835-74-2	2681.18	7021.6	11335.5	6424.81	10803.4	7021.05	4285.08	2704.51	12335.4	5890.35	8053.1	8639.55	9660.83	18347.7	14596.8	31288.9	39445.6	34535.6	18886.6	19219.1	15660.6
Acetyl Phellatin	C28H32O13	Flavonoids	Flavonols	-	8816.35	10603.9	18797.6	1330.92	1330.92	1330.92	1330.92	1330.92	1330.92	14132.4	14131	6654.62	9394.7	16583.9	19121	1330.92	1330.92	11764.8	10573.9	16581.8	17498
Acutissimalignan B*	C20H20O6	Lignans and Coumarins	Lignans	-	22174.8	23652.5	22779.5	31060.4	30575.4	23979.5	17734.2	16293.8	12063.2	18133	18218	14842.2	25009.2	13564.1	32049.5	19456.7	8658.02	10862.8	16276.1	21266.9	21717.4
Adenosine 2'-Phosphate	C10H14N5O7P	Nucleotides and derivatives	Nucleotides and derivatives	130-49-4	47973.6	28605.9	38887.7	27097.7	53559.4	31769.5	46201.6	62987.9	41683.1	35478.8	39536.1	31777.5	39534.5	47976.5	25952.9	57459.2	49559.5	40957.9	48795.4	52533.9	29297.9
Adenosine 5'-diphosphate	C10H15N5O10P2	Nucleotides and derivatives	Nucleotides and derivatives	58-64-0	37130.1	61546	58528.5	51622.5	67773.1	52360.1	53139.2	86937.8	56597.8	81785.7	80345.2	53716.6	66381.1	52927.5	77121.8	78107.2	100477	98570	59244.6	67761	92702.3
Adenosine 5'-monophosphate	C10H14N5O7P	Nucleotides and derivatives	Nucleotides and derivatives	61-19-8	1.20908e+06	1.71552e+06	992765	5.50517e+06	4.22714e+06	3.90681e+06	2.47589e+06	4.0858e+06	3.03898e+06	3.78669e+06	4.88878e+06	4.40114e+06	2.88037e+06	4.29583e+06	3.17167e+06	5.85622e+06	4.58639e+06	6.08703e+06	2.33637e+06	3.11449e+06	3.76616e+06
Adenosine*	C10H13N5O4	Nucleotides and derivatives	Nucleotides and derivatives	58-61-7	6.52999e+06	7.43538e+06	6.57026e+06	4.62465e+06	4.74915e+06	5.07712e+06	8.35251e+06	7.39806e+06	7.97869e+06	4.71237e+06	4.38246e+06	4.81305e+06	4.56395e+06	5.19898e+06	5.32956e+06	5.1546e+06	5.16691e+06	4.80763e+06	6.16427e+06	5.90296e+06	5.93309e+06
Adipic Acid*	C6H10O4	Organic acids	Organic acids	124-04-9	973225	1.10503e+06	1.07697e+06	926037	924455	874381	1.29699e+06	1.1445e+06	1.21454e+06	1.08729e+06	996381	1.08038e+06	915781	974359	1.01646e+06	926461	1.0032e+06	948928	783396	999698	1.02435e+06
Agmatine	C5H14N4	Alkaloids	Alkaloids	306-60-5	74950.7	107034	113151	90848.3	72118.5	95900.1	101132	112792	119612	57204.9	52634.4	55897.5	57525.7	60269.6	54297.5	67426.6	69206.7	76162.2	71844.7	77946.6	93397
Agrimonolide-6-O-glucoside	C24H28O10	Lignans and Coumarins	Coumarins	126223-29-8	18655.1	16490.1	16634.1	25199.7	14496.8	17640.7	11909.4	19792.3	11743.4	18144	30900.7	23490.1	22319.9	21918.8	18989	2348.68	2348.68	2348.68	14387.1	22176.7	24733.8
Ala-Ala*	C6H12N2O3	Amino acids and derivatives	Amino acids and derivatives	1948-31-8	49588.3	54361.1	54095.3	65684.4	66865.9	68191.6	69109.4	81887.7	84131.8	52308.7	65355.5	39823.9	64918.4	65674.7	82640.4	53606.9	40128.7	55598.4	61146.1	91336.4	73221.7
Allantoin	C4H6N4O3	Alkaloids	Alkaloids	97-59-6	729396	762773	774781	949163	979343	996146	918032	1.01048e+06	961107	1.09797e+06	976238	1.16973e+06	1.18486e+06	1.12106e+06	1.06215e+06	1.22069e+06	1.02879e+06	1.20397e+06	916439	910145	1.11071e+06
Allitol	C6H14O6	Others	Saccharides	488-44-8	539387	624851	643832	479308	419065	405350	550054	480835	479258	356783	407683	348207	642235	565289	666687	505981	531830	554688	435779	428922	547005
Allopurinol	C5H4N4O	Nucleotides and derivatives	Nucleotides and derivatives	315-30-0	190055	193794	160902	112417	121195	114079	284954	233360	210044	155603	331619	148978	84751.3	112935	104598	145604	131726	124694	130817	283235	147180
Allysine(6-Oxo DL-Norleucine)	C6H11NO3	Amino acids and derivatives	Amino acids and derivatives	1962-83-0	31999.9	28117	31196.6	39993.7	39281	31995.5	52641.9	34364.5	47190.7	39715.2	51194.6	33791.1	63184.9	64782.6	92690.2	51862.6	62072.1	63191.2	40072.3	46395.9	52787.6
Aminomalonic acid	C3H5NO4	Amino acids and derivatives	Amino acids and derivatives	1068-84-4	880718	796354	825868	531790	564204	560297	766360	805170	795878	609611	547436	605071	883300	812437	853213	808745	781120	766272	673012	760420	802122
Anabasine-glucoside	C16H24O5N2	Alkaloids	Pyridine alkaloids	-	33922.6	19595.7	36528.6	32882.8	37122.2	29022.2	42279	34029.2	37062.4	26298.2	36012	29901.4	27323.8	35060.7	27495.2	26514.8	26986.7	24972.5	37119.3	25249.5	29029.8
Androsin	C15H20O8	Others	Ketone compounds	531-28-2	121305	121308	136706	109753	75167.8	130930	158321	110841	205092	98731.8	65468.1	87610.4	120673	98200.7	127081	54890.2	69320.7	69515.6	107179	126138	119709
Annuionone D	C13H20O3	Terpenoids	Sesquiterpenoids	-	273716	218724	275877	287778	328889	242341	262895	260533	229359	250997	235847	200178	183922	201203	175270	188249	194740	134156	231524	153310	188705
Anthranilate-1-O-Sophoroside	C19H27NO12	Phenolic acids	Phenolic acids	-	4.49317e+06	4.31684e+06	4.53164e+06	3.09245e+06	2.86782e+06	3.71551e+06	3.83543e+06	4.0413e+06	4312165	2.85253e+06	3.52856e+06	2.99497e+06	2.97306e+06	2.80687e+06	3372032	3.74848e+06	3.30047e+06	3.57465e+06	3.56822e+06	3.937e+06	3.7773e+06
Anthranilic Acid	C7H7NO2	Phenolic acids	Phenolic acids	118-92-3	75923.7	68343.8	110128	53149.2	67239.5	61746.2	73768.2	59659.4	103856	82727.3	59659.4	67249.8	60733.5	72939.4	65079.8	149923	57486.1	83504.5	66166.4	58572.8	65079.8
Antiarol; 3,4,5-Trimethoxyphenol	C9H12O4	Others	Others	642-71-7	425419	441218	392840	167440	165333	164277	327490	336971	353817	221139	212718	240131	378038	346502	336971	339078	422264	282168	263258	266417	279057
Apigenin 6-C-glucoside 8-C-arabinoside	C26H28O14	Flavonoids	Flavones	-	6.06169e+06	5.34674e+06	5.82652e+06	4.95299e+06	4.58636e+06	4.89701e+06	5.91431e+06	6.03536e+06	6.02487e+06	5.47598e+06	5.01795e+06	5.27907e+06	9.76144e+06	8.92939e+06	9.04135e+06	1.16516e+07	1.0675e+07	1.23331e+07	6.16003e+06	5.00594e+06	6.68188e+06
Apigenin-6,8-di-C-arabinoside*	C25H26O13	Flavonoids	Flavones	-	779760	895007	619625	472504	528517	695591	738259	885183	620538	730978	643966	684902	1.61356e+06	1.73287e+06	2.61471e+06	3.61196e+06	3.61686e+06	3.54844e+06	1.30197e+06	1.50513e+06	1.61037e+06
Apigenin-6,8-di-C-glucoside (Vicenin-2)	C27H30O15	Flavonoids	Flavones	23666-13-9	277714	173326	239278	248483	220328	264735	354786	275130	251650	285684	298545	266229	313432	389805	361623	304623	312500	315574	274582	290842	319615
Apigenin-6-C-(2''-glucuronyl)xyloside	C26H26O15	Flavonoids	Flavones	-	57138.7	71000.9	56986.7	30871	49997.7	42850.7	65294.5	80943.2	61725.5	40272.6	27326.7	30871.7	61724.8	47496.2	54604.8	39174.2	45113.6	28574.7	39174.2	48808.7	59348.8
Apigenin-6-C-arabinoside*	C20H18O9	Flavonoids	Flavones	-	74509.9	111771	58678.2	52166.8	56638.5	63324.9	62404.9	85346.3	65195.8	31152.2	40050	33986.5	36350.2	33068.3	42844.1	34465.5	35394.3	41916.2	65195.8	45634.7	62397.5
Apigenin-6-C-arabinoside-8-C-xyloside*	C25H26O13	Flavonoids	Flavones	-	644465	779870	663542	563463	646334	696781	658121	883142	622968	693334	684057	624181	1.69127e+06	1.69887e+06	2.48963e+06	3.20639e+06	3.57645e+06	3.54599e+06	1.1947e+06	1.56448e+06	1.31283e+06
Apigenin-6-C-glucoside (Isovitexin)	C21H20O10	Flavonoids	Flavones	38953-85-4	199157	230682	223632	188899	238144	149478	361889	272863	261906	236743	180788	196323	403511	447837	298179	319884	165709	87964.2	197715	339118	337575
Apigenin-6-C-xyloside-8-C-arabinoside	C25H26O13	Flavonoids	Flavones	-	951850	682537	919938	918878	836963	956734	1.02676e+06	879578	960553	1.08849e+06	1.04916e+06	1.07227e+06	2.92723e+06	3.13888e+06	3.3903e+06	4.36281e+06	4.71929e+06	4.74948e+06	1.64022e+06	1.68929e+06	2.0915e+06
Apigenin-7-O-(2''-apiosyl)glucoside (Apiin)	C26H28O14	Flavonoids	Flavones	26544-34-3	151841	99796.9	124726	185459	136636	106292	193079	119177	174612	147501	185459	129063	98683	106292	67249.8	15188.3	14489.9	10852	81347.3	91107.8	78093.8
Apigenin-7-O-(2''-glucosyl)arabinoside	C26H28O14	Flavonoids	Flavones	-	37008	53710.7	64450.7	47742.9	19819.5	44166.5	39628.5	36129.5	45358.6	47746.5	45355	22686	16326.3	42970.7	35815.7	3265.26	3265.26	3265.26	27978.5	34618.6	58278.3
Apigenin-7-O-(6''-p-Coumaryl)glucoside	C30H26O12	Flavonoids	Flavones	-	1.3475e+06	1.37348e+06	1.05789e+06	1.60131e+06	1.40624e+06	1.53241e+06	742828	1.06528e+06	724938	1.2536e+06	784114	922674	433184	650392	765695	371562	423573	452941	781510	1.03689e+06	1.15097e+06
Apigenin-7-O-glucoside(Cosmosiin)*	C21H20O10	Flavonoids	Flavones	578-74-5	159922	134130	111280	120204	116104	120194	90394.1	66067	92391.9	74084	89401.9	70066.3	104312	101332	101332	53651.9	34779.6	53060	75498.8	77483.3	83439.6
Apigenin-7-O-glucoside-4'-O-rutinoside	C33H40O19	Flavonoids	Flavones	-	105463	97857.1	125146	157611	256642	187714	284427	174590	209758	173810	285083	208600	71693.9	84051.9	41457.8	63735.9	84595.4	37010.8	117939	163382	118394
Apigenin-7-O-neohesperidoside (Rhoifolin)	C27H30O14	Flavonoids	Flavones	17306-46-6	1.48564e+06	1.36314e+06	1.82402e+06	2.2735e+06	1.67146e+06	1.94374e+06	1.08249e+06	726123	992195	1.60146e+06	1.50807e+06	1.49774e+06	697100	1.04352e+06	731619	408830	448935	492471	1.22938e+06	1.00008e+06	1.03238e+06
Apigenin-7-O-rutinoside (Isorhoifolin)	C27H30O14	Flavonoids	Flavones	552-57-8	383281	439428	419503	585342	361935	527003	304099	245947	296807	455661	329477	449302	190219	350511	169442	129714	139063	158719	264155	393794	340487
Apigenin-7-O-rutinoside-4'-O-Sophoroside	C39H50O24	Flavonoids	Flavones	-	76180.2	78811.2	59520.2	67850.2	108315	63290.4	53737.2	33447.3	57335.2	63152.9	52661.7	51186.7	115828	117049	109507	45238.2	66891	57138.7	71647.2	55946.2	84510.2
Apigenin-8-C-Arabinoside*	C20H18O9	Flavonoids	Flavones	-	55695.6	69861.2	58675.4	49370	46255.4	78224.5	62404.9	84436.7	71716.2	41911.2	40983.1	34929.4	22660.5	37266.4	43774.3	43779.6	35394.3	34929.4	45640.1	53084.5	56808
Apigenin-8-C-Glucoside (Vitexin)	C21H20O10	Flavonoids	Flavones	3681-93-4	148397	149573	160172	143707	130713	97754.6	328580	684233	195533	159192	127181	107162	314448	360326	319161	132876	156674	142233	149573	149447	118939
Aracarpene 1	C16H12O6	Flavonoids	Isoflavones	1261245-78-6	340660	431593	348475	262356	160312	211398	169659	165702	147257	110871	82167.8	110331	79162	106243	73397.6	96475.1	99253.3	83315.8	218380	250714	221093
Aracarpene 2*	C16H12O6	Flavonoids	Isoflavones	-	528065	566986	528065	298911	217699	286252	144560	253180	211233	183394	114218	170257	102995	136195	104312	144066	137986	108179	270455	309702	303937
Arbutin	C12H16O7	Others	Others	497-76-7	56264.1	35494.6	54693.2	45777.3	77434.2	67281.7	66030.4	125698	137449	63324.1	53371.3	51626.6	57891.2	39233.4	75210.8	52601	22763.1	42710.9	51572.8	80431.7	94622.5
Arecoline	C8H13NO2	Alkaloids	Pyridine alkaloids	63-75-2	6.24589e+07	3.45103e+07	6.72276e+07	2.76669e+07	3.67577e+07	3.47991e+07	5.04634e+07	1.07255e+08	3.15251e+07	3.52707e+07	4.10208e+07	3.45835e+07	9.51835e+07	3.83682e+07	8.19109e+07	4.66847e+07	4.10674e+07	8.55236e+07	4.49438e+07	2.68614e+07	4.89798e+07
Arenarioside	C34H44O19	Phenolic acids	Phenolic acids	94130-58-2	55534.2	57805.1	61499.1	74810.2	55453.2	45342.4	81469.6	70288.3	66864.8	71399.7	72417.8	73678	115607	95196.2	94064.2	57813.6	83878	54398.8	60078	64600.7	52138.1
Arginine methyl ester*	C7H16N4O2	Amino acids and derivatives	Amino acids and derivatives	-	1.5082e+06	1.71499e+06	1.60315e+06	1.94357e+06	2.00256e+06	2.03077e+06	1.43264e+06	1.57393e+06	1.41436e+06	1.67223e+06	1.65177e+06	1.55919e+06	988554	1.06312e+06	1.00243e+06	1.80472e+06	1.58209e+06	1.97282e+06	1.44185e+06	1.44308e+06	1.47057e+06
Argininosuccinic acid	C10H18N4O6	Amino acids and derivatives	Amino acids and derivatives	2387-71-5	54754	84808.6	65538.7	113347	132601	133885	138766	99460.9	81726.1	217485	181161	146055	151869	152639	117184	193526	206614	158834	109474	121047	163434
Asn-Cys-Met	C12H22N4O5S2	Amino acids and derivatives	Amino acids and derivatives	-	2.51457e+06	1.86107e+06	2.48617e+06	1.67339e+06	1.79473e+06	2.01626e+06	4.13962e+06	4.75362e+06	4.34662e+06	3.74381e+06	4.29868e+06	3.43935e+06	1.20487e+06	1.30926e+06	1.26201e+06	2.6195e+06	2.07668e+06	2.42213e+06	1.93334e+06	2.63622e+06	2.73137e+06
Asp-Arg-Val	C15H28N6O6	Amino acids and derivatives	Amino acids and derivatives	-	30989.1	37408.2	44886.6	34202.7	29222.5	28859.1	31380.7	32064.6	28135.2	31384	21647.5	34631.6	59512.7	65990.3	50857	29219.2	19482.7	31662.9	25973.7	43282	46530.7
Asp-Asp-Ser	C11H17N3O9	Amino acids and derivatives	Amino acids and derivatives	-	37370.2	27840.9	44248.4	36385	71782	59994.2	24595.4	67163.1	50150.3	64908.8	62930.5	38358.8	77678	72761.2	107667	85141.3	75677	51144.2	52779.6	52117.7	52127.6
Asp-Glu	C9H14N2O7	Amino acids and derivatives	Amino acids and derivatives	6157-06-8	109615	96104.7	81545.4	125000	126355	135314	124336	123000	164624	122331	157087	141226	161747	175402	159507	175782	141715	123678	107430	133735	125000
Asp-Lys	C10H19N3O5	Amino acids and derivatives	Amino acids and derivatives	5891-51-0	534083	537425	564896	403073	547473	347854	676545	776812	739800	581810	310125	528433	447565	421972	368266	496246	470369	504754	427458	350411	420321
Aurantio-obtusin-6-O-Glucoside	C23H24O12	Quinones	Anthraquinone	129025-96-3	560645	506936	488058	555080	383204	660691	528556	373766	471926	370935	376664	304868	403024	497410	449274	979707	939121	745636	471064	624824	569140
Austroside A	C19H30O9	Others	Others	-	36974	20725.4	18081	24327.4	47671.4	21782.2	36969.8	31135.1	41830.6	35995.3	37950	29191.7	23352.8	54479.1	47644.1	42805.1	32106.8	31138	10859.5	22381.1	28618.4
Azadirachtin N	C33H44O15	Terpenoids	Triterpene	-	62720.3	62716.7	48226.6	56984.9	61725.5	47337.5	39786.8	55331.6	38093.7	58163.3	50743.6	56652.3	44606.5	106784	83087.5	23811.7	55954	56979.6	40238.8	47616.2	59167.4
Azelaic acid	C9H16O4	Lipids	Free fatty acids	123-99-9	7.7405e+06	7.19471e+06	8.20248e+06	6.95795e+06	9.24259e+06	6.7485e+06	8.37051e+06	7.38443e+06	1.0667e+07	5.22807e+06	6.29997e+06	5.44781e+06	6.03043e+06	5.54965e+06	5.45555e+06	7.62932e+06	6.80387e+06	6.15918e+06	5.92983e+06	6.38306e+06	7.83388e+06
Barbituric acid;Malonylurea;2,4,6-Pyrimidinetrione	C4H4N2O3	Nucleotides and derivatives	Nucleotides and derivatives	67-52-7	467722	441132	420681	285611	317298	283687	246193	296409	437408	390503	378405	428211	454953	561129	547108	380424	262805	283640	366247	365575	358856
Benzoylmalic acid	C11H10O6	Phenolic acids	Phenolic acids	22138-51-8	68953.2	113370	81158.6	144993	111482	88318.6	142615	105922	99333.7	114571	114692	119360	107833	115383	74008.9	13790.6	13790.6	13790.6	84830	115870	79884.8
Beta-Hydroxypalmitic Acid*	C16H32O3	Lipids	Free fatty acids	-	6.13295e+06	6.40491e+06	6.1401e+06	4.35176e+06	4.53262e+06	4.50571e+06	5.09427e+06	5.27414e+06	5.96862e+06	5.24288e+06	5.06828e+06	5.03607e+06	6.3736e+06	6.24037e+06	5.6118e+06	5.26422e+06	5.16975e+06	5.57017e+06	5.29943e+06	5.09791e+06	5.25054e+06
Betaine	C5H11NO2	Alkaloids	Alkaloids	107-43-7	804395	734349	777208	905780	916975	937845	878841	793703	812391	958152	1.00612e+06	1.00749e+06	876918	908901	887681	935124	964156	1.01982e+06	821203	820709	841028
Bis(Caffeoyl)Spermidine	C25H31N3O6	Alkaloids	Phenolamine	124935-80-4	56538.6	53885.7	62614.5	46907.5	44368.2	33361.5	65214.3	59844.7	48652.2	58378	62539.2	81305.8	82797	91730.1	90676.2	288676	272578	316699	92932.4	78406.5	89748
Blumenol B malonyl Glucoside	C22H34O11	Terpenoids	Sesquiterpenoids	-	74249.3	43498.8	44054.2	104822	60733.5	53268.4	65586.3	35798.3	61122.8	44574.6	88411.1	99006.1	140490	111712	158345	37866.7	77010.3	74623.8	84597.5	88940.9	98701.4
Brevifolin carboxylic acid	C13H8O8	Organic acids	Organic acids	18490-95-4	48165	57632	81721.7	43624.9	23211.7	34802.2	73109.5	52472	66231.2	36987.3	33552.1	30104.7	36989.5	18079.2	55876.1	59340.1	52428.8	42198.5	47370.6	53305.4	54183.3
Bruceajavanone B	C39H54O9	Terpenoids	Triterpene	-	156905	204854	157787	106474	111271	120985	142953	143378	131615	102578	121130	123017	123243	136493	116542	116334	130774	130719	116969	120048	151768
Buddlenol D	C33H40O13	Phenolic acids	Phenolic acids	97465-75-3	33738.2	40137	21620.4	38755.9	28463.5	22759.5	29474	20267.5	22151.4	39359.7	31368.6	51603.9	40538.7	26472.7	24005.4	78083.5	65175.1	77970.6	39923.4	37523.6	47021.4
Buddlenol E	C31H36O11	Lignans and Coumarins	Lignans	97399-82-1	47759	72319.8	15278.4	19054.5	51842.8	31388.7	31107	40105.3	12454.8	44977.2	28470.1	12916.1	2490.96	2490.96	2490.96	2490.96	2490.96	2490.96	31797.3	40138.1	17526.6
Buddlenol F	C32H38O12	Lignans and Coumarins	Lignans	97399-83-2	57872.1	24659.2	69199.1	70821.1	78273.8	27688.9	19242.7	47509.3	49744.4	70855.6	71421.1	32218.9	71258.2	72985.3	21641.7	103251	87052.9	42560.7	49673.8	85415.8	71261
Butylphthalide	C12H14O2	Others	Lactones	6066-49-5	23585.5	21989	23155.7	16279.2	26369.4	20421.1	22634.9	21051.2	23850.3	24733.3	21593.5	20582.4	23290.7	18112.8	28831.4	21226.7	18432.7	20052.8	17978.4	18152.9	14913.5
C-Veratroylglycol	C10H12O5	Others	Alcohol compounds	168293-10-5	149966	156118	168400	277997	237476	251505	138475	165638	135936	213960	329796	237657	212962	203476	159625	210453	427071	210493	187744	229789	209435
Cadaverine	C5H14N2	Alkaloids	Alkaloids	462-94-2	670915	746833	705717	1.06155e+06	1.10462e+06	1.04851e+06	902943	886468	922207	956041	909074	876861	1.40049e+06	1.44537e+06	1.41461e+06	1.18573e+06	1.13471e+06	1.18587e+06	916918	959817	1.04262e+06
Caffeic acid	C9H8O4	Phenolic acids	Phenolic acids	331-39-5	187147	151503	142503	141403	194415	182895	250207	185140	205367	210947	215434	274983	190751	204921	138013	382995	368025	357927	214313	201970	235665
Caffeyl alcohol 4-O-β-D-glucopyranoside	C15H20O8	Others	Alcohol compounds	-	145413	173878	169608	228230	275611	229006	222610	151996	214162	198291	266071	186629	238510	255549	131593	260078	191929	275611	324124	195048	295796
Cajanin*	C16H12O6	Flavonoids	Isoflavones	32884-36-9	37046.1	41222.4	27500.1	23234.6	10597.9	16372.1	16854.4	10057.8	14704.9	10162.9	7292.5	11859.5	8845.03	3282.08	10438.9	6805.65	8158.22	6436.79	19445.3	14575.8	26839.9
Canthoside A	C19H26O12	Phenolic acids	Phenolic acids	-	65587.2	75235.4	58834.9	69446.5	59526.4	69452.5	49762.3	55021.3	50167.5	165186	64629.4	79098.6	79150.3	64629.4	91906.3	97421.5	49359.7	58883.6	44894.3	74288.4	93634.7
Carthamone*	C21H20O11	Flavonoids	Chalcones	86579-00-2	19527.5	28709.2	24114.9	2757.27	2757.27	22971.4	18380.6	50523.5	35597.2	14938.8	22974.8	13786.3	40197.3	56269.4	44782.3	57419.8	45929.2	47079.5	24118.3	39046.9	35597.2
Carvylacetate	C12H18O2	Terpenoids	Monoterpenoids	97-42-7	123822	108668	71763.5	63900.5	56058.8	55527.1	91460.3	103260	115011	37370	51105.1	37845.5	50614.2	43736.5	33234.7	28505.7	30842.6	36384.3	61913.9	66885.9	67340.3
Ceratodictyol	C19H38O4	Others	Others	-	29942.2	31154.7	39234.5	20534.6	21300.2	28945.3	31269	27176.2	35073.1	23098.8	24049.6	25273.8	17398.4	21942	26535.8	24487.8	28125.3	25432.7	21797.4	23770.9	27890.7
Cetostearic acid	C16H32O2	Lipids	Free fatty acids	-	9.40138e+06	9.7218e+06	1.04313e+07	9.81389e+06	9.04496e+06	8.85759e+06	1.12939e+07	1.04932e+07	1.18797e+07	9.54811e+06	7.15927e+06	1.01699e+07	1.00191e+07	8.88286e+06	9.05302e+06	1.16916e+07	1.03934e+07	1.16641e+07	9.87565e+06	1.01092e+07	1.06007e+07
Choline	C5H14NO+	Alkaloids	Alkaloids	62-49-7	3.84562e+07	4.06884e+07	4.25607e+07	3.52786e+07	3.79062e+07	3.79166e+07	4.02829e+07	4.06629e+07	3.65008e+07	3.64201e+07	3.62998e+07	3.70331e+07	3.29055e+07	3.04508e+07	3.35008e+07	4.50201e+07	4.31364e+07	4.10786e+07	3.47845e+07	3.66606e+07	3.79645e+07
Choline Alfoscerate	C8H20NO6P	Lipids	PC	28319-77-9	1.90668e+07	2.01446e+07	2.22884e+07	2.1657e+07	2.30774e+07	2.12579e+07	2.16155e+07	2.27689e+07	2.01956e+07	2.29273e+07	2.2974e+07	2.3691e+07	2.34059e+07	2.2712e+07	5.24413e+07	2.97433e+07	3.08981e+07	3.64671e+07	2.69842e+07	2.39358e+07	2.53798e+07
Chrysoeriol xylosyl glucoside*	C27H30O15	Flavonoids	Flavones	-	328125	229013	321072	362937	271951	274973	520293	338401	436548	449837	525402	523445	285240	337379	222879	28633.5	24542.1	17386.8	255553	184029	263771
Chrysoeriol-5,7-di-O-glucoside	C28H32O16	Flavonoids	Flavones	-	303680	507744	352314	376608	453080	505379	437351	439721	572280	612791	600054	527177	341330	285456	346286	688825	925460	714235	426359	512601	502952
Chrysoeriol-6,8-di-C-glucoside	C28H32O16	Flavonoids	Flavones	-	21302.7	13722.3	1606.22	7488.05	9624.61	8558.68	12829.6	18993.5	15976.2	16034.6	14966.5	14775.9	9624.61	12787.4	16096.2	20310	7463.6	12787.4	18172	18990.5	16885.8
Chrysoeriol-6-C-glucoside-4'-O-glucoside	C28H32O16	Flavonoids	Flavones	-	201697	149590	153740	98441.7	107995	73002.6	247133	209453	197263	125249	79798	119674	231162	264342	270361	305864	354624	313620	157369	238267	214995
Chrysoeriol-6-C-glucoside-7-O-glucoside	C28H32O16	Flavonoids	Flavones	-	392301	395566	453540	248944	237575	228484	516056	549663	472861	280886	172781	203881	588805	579710	510799	809599	904274	843673	448911	527495	533037
Chrysoeriol-7,4'-di-O-glucoside	C28H32O16	Flavonoids	Flavones	-	529604	592769	640229	688821	697228	625648	942719	547824	854158	859606	850280	1.00333e+06	637711	592769	478723	1.12494e+06	1.20601e+06	937736	728811	581837	630509
Chrysoeriol-7-O-(6''-malonyl)glucoside	C25H24O14	Flavonoids	Flavones	-	146448	117020	95998.3	68341.7	57182.2	81588.7	66956.6	81286.4	68341.7	43238.6	52994.4	33068.1	55754.3	58506.5	71584.1	14654.8	15853.9	15838.1	68140.2	64771.5	67512.6
Chrysoeriol-7-O-gentiobioside	C28H32O16	Flavonoids	Flavones	-	456724	462799	420342	427631	527177	420342	494446	488307	425262	553213	440935	683866	215007	264809	433762	756853	828299	785901	442152	460368	524819
Chrysoeriol-7-O-rutinoside-5-O-glucoside	C34H42O20	Flavonoids	Flavones	-	1.04341e+06	1.16488e+06	844321	845535	1.10414e+06	1.00954e+06	1.38614e+06	1.29849e+06	1.26847e+06	1.76054e+06	1.43089e+06	1.35436e+06	743383	823555	986589	948795	926673	1.02276e+06	816267	1.03734e+06	1.12616e+06
Chrysoeriol-8-C-glucoside (Scoparin)*	C22H22O11	Flavonoids	Flavones	301-16-6	587419	522822	694441	393995	374591	324687	594635	430475	590987	221324	273686	239561	678632	650663	549716	591149	389129	424456	384266	328376	518165
Chrysoeriol; 5,7,4'-Trihydroxy-3'-Methoxyflavone*	C16H12O6	Flavonoids	Flavones	491-71-4	56694.3	43873.9	39144.5	24708	23052	29132	25079.8	36538.5	36585.8	32553.1	24049.4	27656.6	46660	54840.6	41343.1	58995.1	29678.2	48824.8	42002.6	46090.3	39653
Chrysophanol-9-anthrone	C15H12O3	Quinones	Anthraquinone	491-58-7	5.93121e+06	1.33168e+08	2.16185e+07	1.1512e+07	6.34495e+06	2.59826e+06	1.39959e+07	1.92202e+06	9.29398e+06	5.08098e+06	1.25755e+08	1.80235e+07	4.87877e+06	1.63273e+06	1.22931e+07	6.96458e+06	2.68824e+06	1.69149e+07	2.89238e+06	3.40331e+06	2.70856e+06
Cimidahurinine	C14H20O8	Others	Alcohol compounds	142542-89-0	137770	171386	181757	181403	160791	165855	142334	154612	146817	173773	161681	176981	124477	110438	104952	119225	104955	107742	139526	145141	181962
Cirsiliol-8-C-(2''-glucosyl)glucoside	C29H34O17	Flavonoids	Flavones	-	325540	283026	174947	217464	326757	276993	259984	388702	292825	232236	221078	286670	291531	410569	597791	782365	836803	808979	421501	417854	392403
Cirsimaritin-8-C-[Xylosyl-(1-2)]-glucoside	C28H32O15	Flavonoids	Flavones	-	52657.4	71614.5	42138.3	29190.6	17911.5	25281.5	22495.8	26067.4	47038.6	35791.9	48049	46011.1	42947.2	79751.2	65437.5	2048.48	8188.89	7164.51	37828.3	38855.8	33746.2
Cis-4,7,10,13,16,19-Docosahexaenoic Acid	C22H32O2	Lipids	Free fatty acids	6217-54-5	12847	9353.93	7546.92	11112.5	8203.61	11005.9	12507.2	13571	16390.8	12544.7	5766.41	11961.2	18600.6	8656.04	12648.6	11283.1	9475.4	14066.1	11515.5	12233.3	16050.1
Cis-L-3-hydroxyproline	C5H9NO3	Amino acids and derivatives	Amino acids and derivatives	567-35-1	1.40324e+07	1.19817e+07	1.30389e+07	8.51946e+06	8.32223e+06	9.88222e+06	1.91614e+07	1.95918e+07	1.56563e+07	1.06438e+07	1.01815e+07	1.18757e+07	1.13076e+07	1.17558e+07	8.8098e+06	1.22024e+07	1.22515e+07	1.38462e+07	9.19828e+06	1.21673e+07	1.1312e+07
Cis-Zeatin-7-N-glucoside	C16H23N5O6	Alkaloids	Alkaloids	38165-56-9	1.41135e+06	1.38366e+06	1.14102e+06	1.68354e+06	1.55201e+06	1.91961e+06	1.43326e+06	1.53025e+06	1.74513e+06	1.33441e+06	1.70375e+06	1.85433e+06	2.32514e+06	2.62722e+06	2.18384e+06	2.82797e+06	2.40045e+06	2.72024e+06	1.77428e+06	1.89064e+06	2.15867e+06
Citicoline	C14H26N4O11P2	Nucleotides and derivatives	Nucleotides and derivatives	987-78-0	255128	233872	236067	395812	342993	371336	349241	296620	419633	253714	330199	370703	287692	412905	235927	548034	586712	573477	323813	335927	499338
Citraconic acid	C5H6O4	Organic acids	Organic acids	498-23-7	106307	94147.4	134692	92647.4	65826.3	89017.2	111594	106699	88486.3	148142	102473	102419	200385	212741	54289.7	157840	39100.4	176781	82121.6	128521	88710.6
Citric Acid	C6H8O7	Organic acids	Organic acids	77-92-9	1.98437e+06	1.33331e+06	1.65693e+06	1.40124e+06	1.76128e+06	1.45422e+06	1.64746e+06	1.55865e+06	1.62665e+06	1.51841e+06	1.8104e+06	1.68947e+06	2.01911e+06	1.8545e+06	1.75131e+06	1.37327e+06	1.54161e+06	1.74193e+06	1.13367e+06	1.44815e+06	1.21821e+06
Citric Acid diglucoside	C18H28O17	Organic acids	Organic acids	-	60858.7	182360	191692	267881	270324	100415	57819	179673	133143	195879	203971	218664	167560	142458	65282	166235	90658.7	192642	128300	166745	205593
Citric acid glucoside	C12H18O12	Organic acids	Organic acids	-	50104.6	51102.6	74266.3	54517.1	93226.3	77817.5	95902.2	75940.1	44267.9	62405.5	84112.2	50315	102728	63671	68407.9	45412.8	49897.4	69218.9	49890.5	76255.4	73905.2
Ciwujiatone	C22H26O9	Lignans and Coumarins	Lignans	-	165938	156307	140765	84464.5	76315	82242.1	127442	118543	96318.8	99281.3	121678	97790.1	162989	187418	139282	282996	271146	241493	157806	163731	181510
Clausenaglycoside A	C17H26O8	Phenolic acids	Phenolic acids	-	1.66564e+06	1.33882e+06	2.06385e+06	2.02768e+06	1.9424e+06	1.58921e+06	1.70076e+06	1.43017e+06	2.24445e+06	1.45373e+06	1.9387e+06	1.47099e+06	1.83459e+06	2.41403e+06	1.86078e+06	2.01292e+06	1.16626e+06	1.28296e+06	1.82685e+06	1.17652e+06	1.25097e+06
Coixlactam	C11H11NO3	Alkaloids	Quinoline alkaloids	-	236068	311784	247782	285640	270869	300096	506785	504067	399380	390398	580388	764030	135618	175132	139168	322359	389162	228630	283618	348367	215428
Comazaphilone E	C22H24O8	Others	Others	-	104630	72582.7	82447.6	80784.2	64431.5	90524.1	84011.8	87278.5	111778	127645	133166	103773	145973	167264	136350	212026	223435	190238	145972	91427.6	142692
Complanatuside	C28H32O16	Flavonoids	Flavonols	116183-66-5	10060.8	11252.8	17392.7	8240.78	39897.3	13123.8	19176.7	20551.7	21542.6	32713.3	21246.7	10208.4	19432.5	15813.9	17475.4	35983.6	14319.8	10211.8	27711	26715.4	10234.6
Confertifoline	C15H22O2	Terpenoids	Sesquiterpenoids	1811-23-0	6.9487e+06	6.76135e+06	7.20845e+06	6.62423e+06	6.74174e+06	6.98557e+06	7.15505e+06	8.31845e+06	6.98732e+06	7.5332e+06	7.39049e+06	6.51853e+06	7.86617e+06	7.97923e+06	7.52206e+06	7.45484e+06	7.9731e+06	8.37345e+06	4.79025e+06	5.58315e+06	5.25446e+06
Coniferin	C16H22O8	Others	Alcohol compounds	531-29-3	275958	318148	222747	195188	213325	312928	238996	251030	245872	163344	230101	180535	176241	216182	187416	183976	321654	216686	168921	150449	219308
Corchoionoside B	C19H28O9	Others	Others	189344-54-5	610115	546853	600833	798551	701342	963609	636122	710660	699205	848352	938262	861103	805126	636669	952507	1.16816e+06	925378	1.10128e+06	495950	880722	765918
Cordycepin (3'-Deoxyadenosine)*	C10H13N5O3	Nucleotides and derivatives	Nucleotides and derivatives	73-03-0	1.39024e+07	1.43246e+07	1.57425e+07	1.15967e+07	1.17762e+07	1.19068e+07	1.71984e+07	1.67957e+07	1.86444e+07	1.18859e+07	1.30414e+07	1.26358e+07	1.95303e+07	1.95788e+07	2.09229e+07	1.81278e+07	1.6274e+07	1.4228e+07	1.24912e+07	1.40836e+07	1.3373e+07
Creatine	C4H9N3O2	Amino acids and derivatives	Amino acids and derivatives	57-00-1	230452	244967	191858	168630	150991	189712	237294	216822	225940	167419	170275	152125	218847	227813	219142	229294	248583	240045	189557	181643	199465
Creatinine	C4H7N3O	Alkaloids	Alkaloids	60-27-5	230132	208828	214414	224231	224232	236057	239929	252033	259772	210881	217694	225097	209121	222432	204699	183539	179210	204500	226262	240170	245833
Crepenynic acid	C18H30O2	Lipids	Free fatty acids	2277-31-8	107193	94780.7	124671	80369.6	73042.4	91218.6	105328	111088	114432	81608.1	91549.9	92894.7	111253	108190	93900.2	131417	111967	136003	99974.8	104590	103490
Crotonoside; 2-Hydroxyadenosine	C10H13N5O5	Nucleotides and derivatives	Nucleotides and derivatives	1818-71-9	1.00452e+07	1.14384e+07	1.18595e+07	4.7053e+06	5.11475e+06	5.38402e+06	1.63297e+07	1.46246e+07	1.44297e+07	6.49068e+06	5.97696e+06	5.1346e+06	5.49774e+06	5.05358e+06	5.60688e+06	7.14249e+06	8.803e+06	7.13969e+06	8.34709e+06	8.40052e+06	7.39553e+06
Cryptochlorogenic acid (4-O-Caffeoylquinic acid)	C16H18O9	Phenolic acids	Phenolic acids	905-99-7	2899.74	14498.7	2899.74	37657.6	2899.74	2899.74	2899.74	19306.3	2899.74	35446.8	22987.7	30223	2899.74	2899.74	2899.74	22641.8	2899.74	2899.74	24144.8	21267.1	33078.7
Cryptomeridiol	C15H28O2	Terpenoids	Sesquiterpenoids	4666-84-6	3.20473e+07	286488	1.75844e+06	3.08304e+07	286488	1.43244e+06	3.44901e+07	2.7238e+06	286488	3.6607e+07	286488	286488	3.19427e+07	286488	3.6047e+06	2.46112e+06	286488	4.61887e+06	2.75746e+07	29284127	2.97161e+07
Cuscohygrine	C13H24N2O	Alkaloids	Pyrrole alkaloids	454-14-8	61841.3	72349.9	65464.8	78525.2	73025.2	79817.9	63813.7	64861.3	76641.3	71799.9	91800.9	62878.2	54185.8	45938.6	48871.3	76235.3	72357.1	80830.5	55269.4	62899.8	72357.1
Cyanidin 3-O-(6-O-p-coumaroyl)glucoside	C30H27O13+	Flavonoids	Anthocyanidins	-	138068	125454	122597	104744	117837	85669.8	105897	132838	95225.2	89273.2	107935	98792.2	149972	154735	202212	54224.3	85714.7	96414.2	179087	87772.3	88957.1
Cyanidin-3-O-(6''-O-caffeoyl)glucoside	C30H27O14+	Flavonoids	Anthocyanidins	-	51167.7	73902.1	54328.8	44880.7	55532.8	43201.3	75030.2	71630.7	44343.6	76180.3	54327.2	55705.8	92581.4	79117.7	152321	107991	139820	137546	77304.7	95504.2	88683.2
Cyclic 3',5'-Adenylic acid	C10H12N5O6P	Nucleotides and derivatives	Nucleotides and derivatives	60-92-4	441778	435009	435066	272377	304996	290642	467263	501878	501462	254576	337268	317690	305481	336194	277112	362229	346201	324483	344679	377567	357566
Cyclo (L-Prolyl-L-tyrosine	C14H16N2O3	Amino acids and derivatives	Amino acids and derivatives	4549-02-4	19498.9	20542.2	28729.9	13349.3	15395.6	17449.7	26694.9	32833.8	21570	21552.2	25650.2	24628.3	14373.5	20090.4	27705.3	40043.7	36968.3	44133.4	20539.2	19502.2	34892.2
Cyclo(D-Leu-L-Pro)*	C11H18N2O2	Amino acids and derivatives	Amino acids and derivatives	36238-67-2	86153.9	131605	87574.9	49864.5	87352.7	43786.9	83914.9	38683	124448	52297.7	69341.9	89741.5	57172	64465.3	58386.9	133809	124043	132572	54730.9	54738.4	96100.1
Cyclo(L-Ala-L-Pro)	C8H12N2O2	Amino acids and derivatives	Amino acids and derivatives	36357-32-1	90702.4	67511.7	74338.5	87152.7	60018.2	70928.2	99580.9	81156.9	94124.2	71611.5	85845.5	83896.2	86665.9	69565.7	68594.6	157550	126165	157550	75021.7	84470.1	79101.5
Cyclo(Phe-Glu)	C14H16N2O4	Amino acids and derivatives	Amino acids and derivatives	-	164047	188557	131034	104096	75968.9	71030.8	215495	172619	67351.8	41631.5	27140.6	44943.7	42736.7	33250.2	46164.7	55797.3	49803.5	52224.9	30676.1	42858.1	40087.6
Cyclo(Pro-Glu)	C10H14N2O4	Amino acids and derivatives	Amino acids and derivatives	-	68668.4	55863.1	68911.1	51777.7	54503.6	51835.2	77701.5	86455.5	60708.9	51097.3	56077.3	64044.4	68845.8	81748.3	87959.2	165736	136238	140340	71611.5	64718.6	81061.9
Cyclo(Pro-Leu)*	C11H18N2O2	Amino acids and derivatives	Amino acids and derivatives	5654-86-4	81492.9	107680	91219.8	71756.2	41359.4	39466.2	144716	117263	81481.7	72970.9	83934.3	91210.9	88789.9	65683.9	64465.3	158137	131339	125275	93330.3	87352.7	99323.9
Cyclo(Pro-Phe)	C14H16N2O2	Amino acids and derivatives	Amino acids and derivatives	3705-26-8	20852.6	14604.7	33368.2	20456.9	22937.9	8187.56	28628.8	33358	21899.2	27111.3	24541.2	25566.5	19435.6	15344.2	14604.7	32320.4	22940.4	28152.6	12275.2	32323.5	23981.5
Cyclo(Pro-Pro)	C10H14N2O2	Amino acids and derivatives	Amino acids and derivatives	6708-06-1	31386.5	28714.7	38215.3	20105.2	26214.1	15234.1	27897.6	32211.9	31382.5	39228.1	12213.1	27027	18313.1	26102.9	30470.4	55789.1	34003.7	47074.5	20922.5	29638.7	33075
Cyclo(Pro-Val)	C10H16N2O2	Amino acids and derivatives	Amino acids and derivatives	5654-87-5	21744.3	66208.6	30022.2	34158.8	28155.5	26920.3	41700.4	28983.6	43479.3	30022.2	37266.4	55771.7	42302.6	28991.4	27949.8	52797.4	54865.3	41408.3	30025.3	34053.7	46238.3
Cyclo(Ser-Pro)	C8H12N2O3	Amino acids and derivatives	Amino acids and derivatives	-	77988.4	99780.6	85261.6	62493.8	67087.6	56204.8	104153	104153	97021.8	83467.9	66644.3	72587.5	89033.2	84303.5	95816.8	142579	139085	126072	73569.2	70811.1	92043.6
Cyclocreatine	C5H9N3O2	Nucleotides and derivatives	Nucleotides and derivatives	-	137060	114363	137047	152775	139679	140543	209516	283710	228695	336992	312516	353544	98672.4	78568.1	97750.9	161504	190310	170216	138794	155391	213004
Cycloleucine	C6H11NO2	Amino acids and derivatives	Amino acids and derivatives	52-52-8	1.50111e+07	1.43382e+07	1.44937e+07	1.34996e+07	1.28678e+07	1.39721e+07	1.92933e+07	1.84975e+07	1.962e+07	1.67365e+07	1.62061e+07	1.8072e+07	1.19792e+07	1.27652e+07	1.23008e+07	1.24162e+07	1.13438e+07	12320217	1.35398e+07	1.40181e+07	1.55067e+07
Cys-Asp-His*	C13H19N5O6S1	Amino acids and derivatives	Amino acids and derivatives	-	7.89457e+06	8.87681e+06	8.60483e+06	1.08284e+07	1.0965e+07	1.16477e+07	1.1067e+07	1.13174e+07	1.19131e+07	1.27494e+07	1.33129e+07	1.33664e+07	1.44656e+07	1.58712e+07	1.51818e+07	1.91784e+07	1.73456e+07	1.9287e+07	1.19068e+07	1.02188e+07	1.29419e+07
Cys-Gln	C8H15N3O4S1	Amino acids and derivatives	Amino acids and derivatives	-	164530	170418	158013	135596	135976	162599	161020	142996	190626	169765	139731	154109	208265	216753	221776	157346	188046	151797	163468	170403	155387
Cys-Glu-His	C14H21N5O6S1	Amino acids and derivatives	Amino acids and derivatives	-	384610	312011	307738	361316	281950	363459	293743	272477	241812	285614	382979	340843	563643	478109	513879	278039	247748	316988	361344	400290	516044
Cys-Ser-His	C12H19N5O5S1	Amino acids and derivatives	Amino acids and derivatives	-	464386	450205	535569	465569	428787	451508	419235	491957	473294	415642	439224	480535	359786	388485	411695	452765	418531	437313	415858	368313	444780
Cys-Thr-Met	C12H23N3O5S2	Amino acids and derivatives	Amino acids and derivatives	-	43791.6	29206.7	34574.2	46870	56082.9	67625.2	53784	40425.9	51479.3	42254.6	52249.1	44558.9	48196.8	34576.9	48129.6	82388.2	80061.4	67632.4	49749.5	53018.9	53647.7
Cytarabine	C9H13N3O5	Nucleotides and derivatives	Nucleotides and derivatives	147-94-4	1.85411e+06	1.9023e+06	2.27771e+06	885981	764674	747963	1.25559e+06	1.30241e+06	1.16402e+06	849413	816296	937310	1.06899e+06	1.19368e+06	1.29351e+06	1.22875e+06	970122	916784	968499	1.17982e+06	1.21974e+06
Cytidine	C9H13N3O5	Nucleotides and derivatives	Nucleotides and derivatives	65-46-3	5.77312e+06	3.55984e+06	4.18367e+06	1.49769e+06	1.7225e+06	1.79676e+06	3.4549e+06	3.08366e+06	3.48222e+06	1.5911e+06	1.81267e+06	1.65444e+06	2.1949e+06	2.4174e+06	2.43278e+06	2.16039e+06	2.40932e+06	2.19516e+06	2.40201e+06	2.52195e+06	2.66934e+06
Cytidine 5'-monophosphate(Cytidylic acid)	C9H14N3O8P	Nucleotides and derivatives	Nucleotides and derivatives	63-37-6	154218	100463	173898	80410.5	115290	135937	171234	147239	201195	106789	116907	195885	114680	137757	109275	143687	137113	164780	92274.5	108600	112597
Cytosine	C4H5N3O	Nucleotides and derivatives	Nucleotides and derivatives	71-30-7	600621	582451	579234	341376	362057	395112	581738	522980	536749	357412	388484	371021	460263	515097	457044	440706	404122	415229	433257	410763	457040
D-Alanyl-D-Alanine*	C6H12N2O3	Amino acids and derivatives	Amino acids and derivatives	923-16-0	18039.3	11154.2	13383.7	12641.3	21559.3	23408.7	31212.7	18585.1	24525.7	14141	17838.7	19540.1	23038.9	24046.7	17842.7	12636.2	21554.4	14122.9	12027.8	17838.7	14122.9
D-Arabinose*	C5H10O5	Others	Saccharides	10323-20-3	92485.7	116572	107249	95843.6	118114	97137.4	81528.4	104929	94498.2	101852	89375.9	44124.8	85336	76937	73918.9	76943.6	63644	97148.1	70861.9	110357	87199.9
D-Arabitol*	C5H12O5	Others	Saccharides	488-82-4	395946	487023	437060	449113	467334	403760	405330	487676	469194	527868	461101	520610	437833	552280	483150	581344	556205	570282	489249	482855	598563
D-Cellobiose	C12H22O11	Others	Saccharides	528-50-7	279606	325387	301730	205157	270410	317806	248370	249188	318492	301644	295298	287528	326075	271223	327637	298408	334152	306304	307029	218656	355105
D-Erythrose-4-phosphate	C4H9O7P	Others	Saccharides	585-18-2	89929.6	80022.6	85790.9	5974.1	5974.1	5974.1	74217.7	78494.3	86663	52807.2	53155.5	29870.5	95662.2	71953.9	82382.2	59860.9	45109	117969	80024.9	93225.5	69499.1
D-Fructose 6-Phosphate*	C6H13O9P	Others	Saccharides	643-13-0	359604	340743	462586	221850	364532	284940	334440	384634	329436	183487	162635	201236	308999	231858	217766	523371	467879	349592	343812	404518	456129
D-Fructose*	C6H12O6	Others	Saccharides	57-48-7	3.7092e+06	3.27167e+06	3.37811e+06	3.61046e+06	3.71367e+06	3.5509e+06	4.2771e+06	3.39195e+06	2.98493e+06	2.49214e+06	2.21708e+06	2.29062e+06	2.22701e+06	2.28681e+06	1.77204e+06	1.70257e+06	2.23057e+06	2.07123e+06	2.22601e+06	2.38342e+06	2.96876e+06
D-Galactaric acid	C6H10O8	Others	Saccharides	526-99-8	2.23631e+06	1.48853e+06	1.16832e+06	784483	1.28889e+06	1.60334e+06	1.50498e+06	2.31097e+06	1.71609e+06	1.16449e+06	1.54038e+06	1.96984e+06	1.67814e+06	2.55633e+06	781176	3.19298e+06	1.44441e+06	1.88269e+06	2.18866e+06	1.49639e+06	1.4506e+06
D-Galactose*	C6H12O6	Others	Saccharides	59-23-4	2.5977e+06	3.05705e+06	2.77766e+06	2.54163e+06	2.57044e+06	2.43336e+06	2.41511e+06	2.53822e+06	2.43642e+06	1.78299e+06	1.95415e+06	1.78873e+06	2.22662e+06	1.62006e+06	1.82373e+06	1.57902e+06	1.51571e+06	1.96319e+06	1.6255e+06	2.32858e+06	2.79274e+06
D-Galacturonic acid*	C6H10O7	Others	Saccharides	685-73-4	236549	399794	341157	224885	342721	324052	211569	384949	381835	111665	203848	210052	312275	480897	285733	559204	844867	758195	263091	331009	452793
D-Glucono-1,5-lactone*	C6H10O6	Others	Saccharides	90-80-2	288306	249450	278106	390877	359041	398613	320913	313200	292702	507652	481020	436727	447566	352570	490065	434119	233548	463180	288292	436725	397060
D-Glucoronic acid*	C6H10O7	Others	Saccharides	6556-12-3	226399	394415	259903	162422	380191	302187	213129	572462	380978	186627	299926	359190	314615	499633	253470	425653	753512	687922	336475	405173	352869
D-Glucosamine 1-phosphate	C6H14NO8P	Others	Saccharides	2152-75-2	86661	100735	124913	104637	94466.9	89019.7	116327	124940	86679.5	100735	94507.2	92924.6	113985	127257	147553	137464	171010	137434	67925	109301	133501
D-Glucose 6-phosphate*	C6H13O9P	Others	Saccharides	56-73-5	284574	459114	286069	249372	222683	291705	280229	418222	331444	175978	172281	169376	145121	218147	156025	516609	516250	465173	304500	437738	278672
D-Glucose*	C6H12O6	Others	Saccharides	50-99-7	3.17495e+06	3.46823e+06	3.52333e+06	3.22209e+06	3.29841e+06	2.80065e+06	3.36979e+06	2.55957e+06	2.73702e+06	2.13512e+06	2.18356e+06	1.60309e+06	2.35997e+06	1.97941e+06	1.83699e+06	1.49509e+06	1.75851e+06	1.99656e+06	1.80175e+06	2.65204e+06	3.29106e+06
D-Glucose-1-phosphate*	C6H13O9P	Others	Saccharides	59-56-3	108615	64832.3	134522	81042.2	107761	77349.3	139384	130472	132093	54298.8	52679.8	66467.5	52679.8	58351.3	112620	124800	184804	162915	75365.9	129689	116693
D-Glucurono-6,3-lactone	C6H8O6	Others	Saccharides	32449-92-6	32102.9	40097.8	30039.2	36954.6	22917.9	34592.9	47171.8	28334	24376.8	36338.7	35841.1	34594.2	19762.9	57648.6	32238.6	33669.2	20015.3	41672.6	26421	24493.5	43629
D-Lactose*	C12H22O11	Others	Saccharides	63-42-3	8.63873e+06	1.26199e+07	1.07427e+07	1.40622e+07	8.65379e+06	1.2896e+07	9.16292e+06	1.11307e+07	1.08798e+07	1.47049e+07	1.22675e+07	1.02262e+07	9.36823e+06	6.68677e+06	8.62176e+06	1.0074e+07	9.4775e+06	1.29243e+07	1.12754e+07	1.05926e+07	1.27595e+07
D-Malic acid*	C4H6O5	Organic acids	Organic acids	636-61-3	7.87771e+06	7973306	8.13991e+06	6.41138e+06	6.78096e+06	6.14935e+06	1.0649e+07	8.48624e+06	8.64384e+06	9.617e+06	9.64288e+06	6.91044e+06	1.23891e+07	1.27332e+07	1.16475e+07	1.00715e+07	9.36335e+06	9.74447e+06	7.67355e+06	8.65559e+06	9.26355e+06
D-Maltose*	C12H22O11	Others	Saccharides	69-79-4	1.21603e+07	9.9337e+06	6.0766e+06	7.87441e+06	8.96705e+06	7.57041e+06	1.84018e+07	1.12553e+07	1.07025e+07	1.27497e+07	2.37084e+07	1.4013e+07	1.89438e+07	6.62408e+06	1.0135e+07	1.06081e+07	19070680	1.36373e+07	7.93481e+06	7.58765e+06	5.75143e+06
D-Maltotetraose	C24H42O21	Others	Saccharides	34612-38-9	173299	132912	170555	120978	173287	214456	146088	129796	169017	198949	128835	116777	116564	133657	93477.1	160090	165945	171744	108191	136732	178213
D-Mannitol*	C6H14O6	Others	Saccharides	69-65-8	157711	165367	194300	128027	160014	112168	153140	135649	122678	120459	123453	123568	204945	102098	212588	133361	165349	199633	134093	132570	136380
D-Mannose*	C6H12O6	Others	Saccharides	3458-28-4	2.73371e+06	3.03623e+06	3.10106e+06	2.73315e+06	2.64103e+06	2.60575e+06	2.80432e+06	2.45892e+06	2.61258e+06	2.0721e+06	1.88667e+06	1.72607e+06	1.86079e+06	1.77904e+06	1.78747e+06	1.56592e+06	1.63632e+06	1.56956e+06	1.72404e+06	2.50888e+06	2.35696e+06
D-Melezitose	C18H32O16	Others	Saccharides	597-12-6	1.92652e+06	1.56551e+06	1.94973e+06	1.94863e+06	2.11278e+06	1.82761e+06	1.53252e+06	1.85383e+06	2.07849e+06	2.06162e+06	1.81454e+06	2.41657e+06	1.46699e+06	1.71019e+06	2.09158e+06	1.3355e+06	1.55258e+06	2.22252e+06	2.26185e+06	1.98344e+06	2.72073e+06
D-Ornithine	C5H12N2O2	Amino acids and derivatives	Amino acids and derivatives	348-66-3	6.37321e+06	6.97354e+06	6.23786e+06	8.87522e+06	8.24329e+06	8.89491e+06	6.03744e+06	7.0678e+06	7.75409e+06	7.8737e+06	8.76632e+06	8.92918e+06	7.47347e+06	5.82671e+06	6.03171e+06	9.21113e+06	8.61912e+06	9.77035e+06	6.54965e+06	6.90361e+06	7.38793e+06
D-Panose*	C18H32O16	Others	Saccharides	33401-87-5	1.49168e+06	2.06543e+06	1.66091e+06	2.17635e+06	1.59614e+06	2.25518e+06	1.79209e+06	1.01029e+06	2.15642e+06	990395	1.19526e+06	1.64575e+06	1.24051e+06	1.643e+06	2.05473e+06	1.96326e+06	3.60113e+06	1.17805e+06	882569	2.50382e+06	1.91491e+06
D-Panthenol	C9H19NO4	Others	Vitamin	81-13-0	97566.7	45648.2	44701.3	56883.9	124319	94824.4	184928	191197	325041	158963	31484.2	51944.1	120473	62970.2	142871	147136	45641.8	116599	120386	131368	149260
D-Pantothenic Acid	C9H17NO5	Others	Vitamin	79-83-4	4.47161e+06	4.48067e+06	4.17076e+06	4.11978e+06	4.2593e+06	4.82028e+06	5.95691e+06	5.46437e+06	4.79968e+06	5.13349e+06	5.20565e+06	5.83117e+06	5.63109e+06	6.04641e+06	6.18694e+06	6.09191e+06	6.00467e+06	6.55306e+06	4.64607e+06	4.84204e+06	4.68305e+06
D-Ribose	C5H10O5	Others	Saccharides	50-69-1	22647.1	11719.5	25936	27337	20305.1	18747	25148.6	23432	12501.9	19527.1	22656.8	11719.5	34354.8	32795	44505	22656.8	27337	25774.5	21085	28890.9	25769
D-Saccharic acid	C6H10O8	Others	Saccharides	87-73-0	2.1841e+06	1.59694e+06	1.25149e+06	1.21956e+06	1.2745e+06	1.7081e+06	1.50818e+06	2.32078e+06	1.69051e+06	1.36443e+06	1.64595e+06	1.99488e+06	2.05284e+06	3.16574e+06	2.942e+06	2.88874e+06	1.55939e+06	2.01305e+06	3.19707e+06	1.74832e+06	1.6953e+06
D-Sedoheptuiose 7-phosphate	C7H15O10P	Others	Saccharides	2646-35-7	1.03311e+06	1.14914e+06	1.38101e+06	1.0674e+06	693204	825224	1.54885e+06	1.40505e+06	1.20639e+06	1.46341e+06	1.47376e+06	1.1658e+06	1.85854e+06	1.28033e+06	1.24739e+06	1.33773e+06	1.65034e+06	2.22426e+06	1.02995e+06	1.87935e+06	1.22741e+06
D-Sorbitol	C6H14O6	Others	Saccharides	50-70-4	463207	435948	451063	393203	326354	269730	390070	346619	399254	312629	260615	298686	460773	432734	455335	338339	351856	430496	315408	470061	377634
D-Sucrose*	C12H22O11	Others	Saccharides	57-50-1	1.07454e+07	1.06254e+07	1.07263e+07	1.95073e+07	1.09085e+07	1.02666e+07	1.77732e+07	1.1659e+07	1.35773e+07	9.06316e+06	1.59446e+07	1.01054e+07	1.53061e+07	1.21116e+07	9.71442e+06	1.28196e+07	9.96457e+06	1.5243e+07	1.34396e+07	1.0982e+07	1.0126e+07
D-Threitol*	C4H10O4	Others	Saccharides	2418-52-2	924816	1.56894e+06	1.12703e+06	1.94035e+06	1.89202e+06	2.08931e+06	1.46497e+06	1.88541e+06	1.83337e+06	1.5839e+06	734289	2.41358e+06	2.55387e+06	1.65302e+06	2.3849e+06	904769	2.13216e+06	2.23451e+06	1.98647e+06	1.8623e+06	1.92044e+06
D-Threonic Acid	C4H8O5	Others	Saccharides	3909-12-4	323983	353725	405955	292037	271679	285792	383315	435712	400575	249092	289759	256122	272459	323203	328669	241336	236600	214737	217033	294319	323985
D-Trehalose*	C12H22O11	Others	Saccharides	99-20-7	1.70244e+07	8.66699e+06	1.27891e+07	1.93081e+07	1.73902e+07	2.00213e+07	13717782	1.49984e+07	17726995	8.72224e+06	1.21281e+07	1.93112e+07	1.30223e+07	1.53888e+07	1.31661e+07	1.73854e+07	1.66347e+07	1.81802e+07	1.61069e+07	1.73247e+07	1.94048e+07
D-Xylonic acid	C5H10O6	Others	Saccharides	526-91-0	1.14719e+07	9.75381e+06	9.58915e+06	6.14604e+06	6.82074e+06	8.39559e+06	1.23399e+07	1.18048e+07	1.04489e+07	7.11171e+06	8.07678e+06	1.03541e+07	9.63665e+06	1.24662e+07	1.11451e+07	1.11802e+07	8.04326e+06	1.05834e+07	7.42408e+06	5.5036e+06	7.29498e+06
DIMBOA glucoside	C15H19NO10	Alkaloids	Alkaloids	18607-79-9	1.0371e+07	1.04022e+07	1.10612e+07	1.3087e+07	1.28843e+07	1.44076e+07	1.50695e+07	1.29466e+07	1.30174e+07	1.35422e+07	1.64223e+07	1.67411e+07	1.51688e+07	1.9025e+07	1.89817e+07	2.12353e+07	2.16247e+07	2.05401e+07	1.3271e+07	1.40136e+07	1.63371e+07
DL-2-hydroxystearic acid*	C18H36O3	Lipids	Free fatty acids	629-22-1	497937	505501	467961	371042	409123	421201	443355	488909	469792	412187	411864	427925	527682	566684	459018	375962	365945	384526	453212	463173	475689
DL-Glyceric Acid	C3H6O4	Organic acids	Organic acids	473-81-4	278705	236600	255285	165542	213129	198339	239671	296724	266270	185067	174172	165542	195955	223277	243575	185887	212392	238942	203761	275935	249041
DL-Leucine*	C6H13NO2	Amino acids and derivatives	Amino acids and derivatives	328-39-2	9.00023e+06	1.0281e+07	9.17017e+06	6.11922e+06	5.21571e+06	6.10511e+06	1.12922e+07	1.10301e+07	1.27714e+07	6.87996e+06	7.87416e+06	9.08679e+06	6.8092e+06	8.21991e+06	7.36376e+06	1.10876e+07	8.54708e+06	8.51047e+06	6.38436e+06	6.9245e+06	7.61029e+06
DL-Methionine	C5H11NO2S	Amino acids and derivatives	Amino acids and derivatives	59-51-8	2.55747e+06	1.98214e+06	2.51461e+06	1.18994e+06	1.90979e+06	1.46069e+06	2.93578e+06	2.68006e+06	3.0156e+06	1.99524e+06	2.20952e+06	2.37787e+06	1.17544e+06	1.91924e+06	2.16073e+06	1.10912e+06	1.56536e+06	1.17932e+06	1.72431e+06	1.31792e+06	2.27158e+06
DL-Threonine	C4H9NO3	Amino acids and derivatives	Amino acids and derivatives	80-68-2	2.82104e+06	2.8525e+06	2.72965e+06	2.24705e+06	2.41583e+06	2.50233e+06	3.05331e+06	3.2546e+06	3.4949e+06	2.23814e+06	2.54594e+06	2.57896e+06	2.28627e+06	2.49143e+06	2.10148e+06	2.80733e+06	2.6069e+06	2.89991e+06	2.4176e+06	2.64355e+06	2.75705e+06
DL-Tryptophan	C11H12N2O2	Amino acids and derivatives	Amino acids and derivatives	54-12-6	2.40742e+06	2.83331e+06	2.4353e+06	2.40699e+06	2.44777e+06	2.40019e+06	4.94103e+06	4.54875e+06	3.96818e+06	6.17058e+06	5.26056e+06	5.71481e+06	1.49504e+06	1.60309e+06	1.73737e+06	2.84906e+06	2.93437e+06	3.22854e+06	3.17998e+06	3.14602e+06	3.60508e+06
DL-Xylose*	C5H10O5	Others	Saccharides	25990-60-7	101352	82489.3	100253	99070.7	103687	94032.5	100557	90353.1	97137.4	89968.3	73055.1	86108.8	91917.6	83274	73055.5	78498.5	69173.7	88774.1	49498.3	91925	101026
DMelezitose O-rhamnoside	C24H42O20	Others	Saccharides	-	1.7045e+06	996460	925083	826016	956778	2.32336e+06	1.33818e+06	3.01534e+06	2.58035e+06	1.37192e+06	1.19481e+06	2.88608e+06	676288	2.18943e+06	759427	1.71467e+06	683793	686104	2.51393e+06	1.41799e+06	1.35283e+06
Dambonitol	C8H16O6	Others	Saccharides	523-94-4	331201	363091	399032	484119	421926	492296	517650	485756	533187	475894	538853	542128	529151	444822	380227	608418	589549	693533	394986	370962	491479
Danthron; 1,8-Dihydroxyanthraquinone	C14H8O4	Quinones	Anthraquinone	117-10-2	1.08551e+07	1.14612e+07	1.19416e+07	1.29897e+07	1.28949e+07	1.14218e+07	1.32126e+07	1.22478e+07	1.17832e+07	1.31706e+07	1.32191e+07	1.30466e+07	1.39824e+07	1.415e+07	1.49793e+07	1.37862e+07	1.42375e+07	1.32295e+07	2.06819e+07	2.35296e+07	2.21699e+07
Dehydrodiconiferyl alcohol-4-O-glucoside*	C26H32O11	Lignans and Coumarins	Lignans	107870-88-2	100188	79586.7	82273.5	94926.3	104421	129737	88587.5	76434.4	85427.2	54842.4	72781.5	56961.5	179304	132901	196208	17933.9	35867.1	27232.7	109679	106515	131917
Dehydrodiconiferyl alcohol-gamma'-O-glucoside*	C26H32O11	Lignans and Coumarins	Lignans	-	55899	44305.5	49576.7	89435.4	88604.7	76999.1	52735.5	50630.3	66443	31644.5	61179.1	37980.7	125516	109696	149798	20946	28485.5	15829.5	60686.1	75930.3	79122
Dehydroxy-Dihydroabscisic Acid 4'-O-glucoside	C21H32O8	Organic acids	Organic acids	-	69398.3	61367.6	49498.9	50356.5	46947.6	42736.6	55475.2	51641.9	56655.3	32558.9	34246.1	41368	51633.9	55384.6	51162.3	56335	59759.6	48655.3	52432.9	54588.9	44812.4
Dehydroxysecologanic acid	C16H22O9	Terpenoids	Monoterpenoids	-	50285.3	45151.2	41054.9	50285.3	32842.3	36951.2	53351.5	30787.3	37976.4	23608.3	32842.3	37970.2	34901	24633.2	55413.2	50282.2	39001.5	22685.7	30786.2	34892.2	47204.2
Delphinidin-3-O-(6''-O-p-coumaroyl)glucoside	C30H27O14+	Flavonoids	Anthocyanidins	-	2.48722e+06	2.65147e+06	2.61366e+06	1.93745e+06	1.33912e+06	555564	2.0371e+06	1.24605e+06	1.76996e+06	1.44645e+06	617524	1.28708e+06	917927	1.13615e+06	1.47749e+06	1.46147e+06	514608	543552	714607	578588	663672
Delta-Hexalactone	C6H10O2	Others	Lactones	823-22-3	30402.2	46536.9	20068.3	4013.65	4013.65	4013.65	4013.65	4013.65	4013.65	4013.65	4013.65	4013.65	4013.65	4013.65	4013.65	4013.65	4013.65	4013.65	113859	78662.4	120245
Delta-Tocopherol	C27H46O2	Others	Vitamin	119-13-1	28740.5	63381.3	28733.1	36313.5	15552.2	11159.3	21636.2	15570.1	22649	26033.4	9149.08	13865.4	10818.9	8171.1	22260.5	26033.4	9806.81	8132.49	15808.1	14861.6	22933.1
Demethyl coniferin	C15H20O8	Others	Alcohol compounds	-	225197	168659	184748	95954.8	85466.4	66630.6	171893	169709	208588	91380.2	113239	120416	103391	79578.3	48885.4	114354	97853.2	112237	146392	126945	152399
Demethyl-Anhydrosecoisolariciresinol	C19H22O5	Lignans and Coumarins	Lignans	-	55706.5	38418.7	42397.6	20913	19989.1	29070.1	32544.1	27250.9	23996.7	24855.7	30932.3	20293.2	47294.5	55339.2	27268.9	23014.9	34956	19652.4	36854	45420.9	39925.2
Dendrobiumane D	C15H24O5	Others	Others	-	292747	298488	270936	369722	244534	359385	408699	307677	296194	405314	504054	490209	405314	407608	300785	382350	470691	350151	281268	320349	277827
Des-O-Methyllasiodiplodin	C16H22O4	Others	Lactones	32885-82-8	1.68937e+07	1.61087e+07	1.51482e+07	1.63695e+07	1.57577e+07	1.56944e+07	1.59131e+07	1.43192e+07	1.57234e+07	1.43506e+07	1.6455e+07	1.62252e+07	1.54582e+07	1.52076e+07	1.49383e+07	1.52905e+07	1.49185e+07	1.65594e+07	1.56122e+07	1.64611e+07	1.49376e+07
Desmethylagrimonolide-6-O-β-D-glucopyranoside	C23H26O10	Lignans and Coumarins	Coumarins	-	19392.9	19392.9	19191.6	660.518	660.518	660.518	10796.3	20278.5	21342.1	22622.9	12113.7	14929.1	6484.28	10942.1	13862.2	17243.5	12678	3302.59	14291.5	16162.9	28859.1
Dhurrin	C14H17NO7	Alkaloids	Alkaloids	499-20-7	23706.7	34458.3	26252.3	24402.3	20974.2	30066.1	20013.4	13651.6	9545.27	17475.1	11125.7	19057.6	55925.6	41063.1	91019.2	151566	112638	152374	36729.4	30082.5	47305.7
Diacetoxy-[6]-gingerdiol	C21H32O6	Others	Alcohol compounds	143615-75-2	10346.3	15041.5	12755.4	11053.6	11141.5	12135.8	15199	13163.5	11921.9	9347.6	8428.24	8786.99	11484.5	9814.62	12445	18187.9	17645.8	17218.1	10101	14002.4	15732.2
Dibutyl phthalate	C16H22O4	Phenolic acids	Phenolic acids	84-74-2	1.72506e+07	1.60017e+07	1.55398e+07	1.69772e+07	1.57061e+07	1.61736e+07	1.68088e+07	1.54342e+07	1.53952e+07	1.54028e+07	1.66815e+07	1.6586e+07	1.5682e+07	1.49008e+07	1.55755e+07	1.55547e+07	1.52794e+07	1.59647e+07	1.60063e+07	1.49396e+07	1.49639e+07
Dichotomoside A	C26H32O13	Lignans and Coumarins	Lignans	-	216522	161156	244866	187895	185508	189780	177031	189193	210985	190870	166428	165422	113427	121950	104005	49138.1	46915.4	50182.7	98837.6	160068	251269
Dicumarol	C19H12O6	Lignans and Coumarins	Coumarins	66-76-2	85548.1	88249.8	113053	76218.6	100416	97860.9	114557	96893.8	110906	67358.4	87954.5	103266	71117.7	81269	107681	92827.8	114893	90853.2	82276.6	86282.2	77053.4
Didymin (Isosakuranetin-7-O-rutinoside)*	C28H34O14	Flavonoids	Flavanones	14259-47-3	36550.3	41478.5	20893.7	26105.1	30578.6	17158.1	35056	41764.6	41017.5	26110.3	12685.4	24615.4	34311.1	15668.4	31325.7	61902.3	29837.1	10376.7	29846	31116.9	36548.1
Diethanolamine	C4H11NO2	Alkaloids	Alkaloids	111-42-2	635214	548810	574494	576766	458016	508353	660222	786748	713516	517584	584428	564856	514274	498942	398060	503293	397231	420730	482834	505823	587173
Diferuloylcadaverine	C25H30N2O6	Alkaloids	Phenolamine	-	75150.1	71787.2	58536.2	36967.7	36620.5	23611.3	66487.8	65514.9	48186	11088.9	26980.8	21687.6	2217.79	2217.79	2217.79	188602	300572	93945.9	53957.7	45591.8	59736.3
Digalactosylglycerol	C15H28O13	Others	Saccharides	-	140479	193793	171280	199050	172780	147973	250122	245643	266002	303649	243362	191559	172759	195294	202826	125469	148724	155505	129199	203552	220828
Dihomocitric acid	C8H12O7	Organic acids	Organic acids	-	9.82114e+06	8.93877e+06	9.25788e+06	8.92626e+06	8348494	8.24576e+06	1.26421e+07	1.07742e+07	1.18271e+07	1.20709e+07	1.28618e+07	1.30366e+07	9.1315e+06	9.19542e+06	7.18229e+06	1.06447e+07	9.40501e+06	9.77443e+06	5.23744e+06	6.0719e+06	5.77326e+06
Dihydroactinidiolide	C11H16O2	Terpenoids	Monoterpenoids	17092-92-1	72651.3	65086.2	60417	51522.4	58009.2	60597.9	69301.3	78903.1	55683.6	64000	71490.5	53794.1	67685.7	75506.9	95611.1	102704	81529.6	90229.8	71108.3	70728.7	67336.9
Dihydrocaffeic acid	C9H10O4	Phenolic acids	Phenolic acids	1078-61-1	1984.37	1984.37	1984.37	1984.37	1984.37	1984.37	1984.37	1984.37	1984.37	1984.37	1984.37	11722.4	21774.9	19118.6	9921.84	75734.1	66695.3	42363.8	11725.1	20735.8	23441
Dihydroferulic Acid	C10H12O4	Phenolic acids	Phenolic acids	1135-23-5	1.03761e+06	595207	737298	872079	769573	1.19317e+06	790500	623416	645875	769922	711384	782026	834526	873389	635956	714247	553049	523148	293808	653354	829344
Dihydroferulic acid glucoside	C16H22O9	Phenolic acids	Phenolic acids	-	15949.7	3189.95	3189.95	40361.5	26771.9	23453.3	22549.6	3189.95	3189.95	44217.9	45969.5	44087.5	47908.8	57225.5	60979.4	60077.9	44092.6	67646.1	35704.1	31899.5	32880.2
Dihydrosphingosine	C18H39NO2	Lipids	Sphingolipids	764-22-7	670539	670539	670539	670539	670539	670539	4.25041e+06	4.42484e+06	4.48047e+06	5.2998e+06	5.30806e+06	4.87745e+06	4.52784e+06	4.53944e+06	4.37462e+06	3.3527e+06	3.8663e+06	3.79146e+06	4.58848e+06	4.55737e+06	4.61822e+06
Dillapiol	C12H14O4	Others	Others	484-31-1	175775	207408	229756	221926	188334	210994	321544	258655	262043	222668	247483	214956	182088	255471	233084	256177	220325	295414	500918	704159	1.0447e+06
Dimethyl phthalate	C10H10O4	Phenolic acids	Phenolic acids	131-11-3	4.12125e+06	3.99308e+06	3.45712e+06	3.67889e+06	4.2477e+06	3.64786e+06	5.32423e+06	3.44114e+06	3.00719e+06	4.27052e+06	3.57019e+06	4.94276e+06	5.98349e+06	5.26829e+06	5.12702e+06	5.55559e+06	4.71008e+06	4.99113e+06	2.58862e+06	2.46342e+06	3.20899e+06
Dimethylmalonic acid*	C5H8O4	Organic acids	Organic acids	595-46-0	87532	111296	116117	54973.1	78452	70079.6	102535	99769.6	91391.5	65964.4	63740.1	58861.6	77069.8	67337	71472.9	64589.7	65282.3	71583.8	69071.5	58138.9	108181
Diosmetin (5,7,3'-Trihydroxy-4'-methoxyflavone)*	C16H12O6	Flavonoids	Flavones	520-34-3	429827	573389	455795	278210	149595	245260	233012	248760	191482	168017	102467	154838	89852.4	114167	93205.3	130284	130285	88948.4	259907	317120	287599
Diosmetin-6-C-glucoside	C22H22O11	Flavonoids	Flavones	-	302836	271141	383103	141068	169057	155660	300362	232268	338057	142283	138673	97292.2	330809	350267	277297	278550	273611	249324	158090	180002	217736
Diosmetin-7-O-Neohesperidoside (Neodiosmin)	C28H32O15	Flavonoids	Flavones	38665-01-9	3.33078e+06	2.48033e+06	2.42597e+06	2.46773e+06	2.03608e+06	2.28356e+06	2.12677e+06	2.20341e+06	1.94881e+06	1.6327e+06	1.38046e+06	1.80638e+06	998251	978438	1.35597e+06	1.36647e+06	1.24315e+06	1.14937e+06	1.86213e+06	1.95902e+06	1.81669e+06
Diosmetin-7-O-galactoside*	C22H22O11	Flavonoids	Flavones	-	247714	188142	164838	149960	126656	180645	209536	193704	161114	74498.2	84751.5	95333.8	149026	170445	118259	75437.4	71704.9	74573.2	180666	164818	163885
Diosmetin-7-O-glucuronide	C22H20O12	Flavonoids	Flavones	35110-20-4	17280.5	16057.4	13222.6	22282.1	16773.2	6377.28	24269.5	13979.5	13049.2	30195.3	31780.5	25429.3	41775.3	28424	39036.9	70144.2	75480.3	76266.2	40863.4	37299.3	34506.7
Diosmetin-7-O-rutinoside (Diosmin)	C28H32O15	Flavonoids	Flavones	520-27-4	2.55574e+06	1.90543e+06	2.14674e+06	1.92008e+06	1.4771e+06	1.80737e+06	2.06472e+06	1.24325e+06	1.56751e+06	1.50915e+06	1.58507e+06	1.73636e+06	1.40284e+06	1.43531e+06	1.12249e+06	959294	848729	685407	1.38548e+06	1.21003e+06	1.27986e+06
Diosmetin-8-C-(2''-O-arabinosyl)glucoside	C27H30O15	Flavonoids	Flavones	-	216007	161439	234161	118221	171646	170510	250079	204640	168239	156893	181876	146640	555840	487637	484227	367155	455815	358064	253486	209186	245566
Diosmetin-8-C-(2''-O-rhamnosyl)glucoside	C28H32O15	Flavonoids	Flavones	98891-92-0	347200	370687	383441	261939	219777	258431	548427	385887	645663	353852	264203	362399	975570	1.20538e+06	714471	1.38416e+06	1.04275e+06	1.14551e+06	445396	355382	403312
Disinapoyl glucoside	C28H32O14	Phenolic acids	Phenolic acids	-	8530.77	16756	20637	31689.2	36847.1	36102.9	28002.9	24825.8	36420.6	74285.2	98305.9	91035.1	112734	135559	106827	1.01072e+06	878853	1.01956e+06	141469	198844	199649
Ditartaroyl-hydroxycoumarin	C17H14O13	Lignans and Coumarins	Coumarins	-	71828.2	120051	54370.6	73924.3	53337.1	78989.7	66426.6	88228.8	83056.6	52245.7	75684.8	52324.4	92751.6	96999.4	65317.4	133424	100616	82063.6	82182.5	56517.5	74876.8
Docosenoic acid	C22H42O2	Lipids	Free fatty acids	25378-26-1	26249.8	20677.8	27464.4	31893.5	27452.7	30852.8	26413.7	21240.3	30411.4	27149.6	24896.4	25959.2	4135.56	4135.56	4135.56	27594.8	28102.2	31609.5	26561.4	33534.4	28622.5
Dodecanoic acid (Lauric acid)	C12H24O2	Lipids	Free fatty acids	143-07-7	111640	88787.2	101809	122394	107465	134923	152258	171004	157178	134470	104450	125857	144227	148327	124496	155121	124638	184901	108609	123130	142495
Dulcitol*	C6H14O6	Others	Saccharides	608-66-2	544719	688097	684212	459497	476209	396968	641474	486929	486115	432254	456448	359638	780130	668138	768785	468644	568402	604213	443398	537867	568342
Ehretioside B	C14H17NO7	Alkaloids	Alkaloids	156368-84-2	16088.2	30852.7	28920.8	59809.8	56274.2	77680.4	24212.4	22446.7	22857.6	27765.7	28354.7	25901.4	30115	34564.6	40692.4	3217.65	3217.65	3217.65	34928.5	30084.4	24904.2
Eicosadienoic acid*	C20H36O2	Lipids	Free fatty acids	5598-38-9	375719	385300	410830	302406	265464	296789	398974	395700	388034	487445	292834	334913	514385	457682	389736	529253	495158	524729	554198	618550	658884
Eicosenoic acid	C20H38O2	Lipids	Free fatty acids	26764-41-0	1.78384e+06	4.13079e+06	6.28678e+06	1.80137e+06	4.36683e+06	5.23775e+06	1.9328e+06	5.78759e+06	6.20012e+06	2.19007e+06	4.89699e+06	4.82067e+06	1.89823e+06	6.45104e+06	7.29594e+06	1.98563e+06	6.18899e+06	7.68888e+06	2.06266e+06	2.29305e+06	2.48783e+06
Elaidic Acid*	C18H34O2	Lipids	Free fatty acids	112-79-8	1.81905e+07	2.23042e+07	2.18333e+07	1.69386e+07	1.67355e+07	1.73886e+07	2.10909e+07	1.84936e+07	1.92164e+07	1.51136e+07	1.49566e+07	1.73884e+07	2.14456e+07	2.07394e+07	1.87236e+07	2.33539e+07	2.20875e+07	2.4477e+07	2.02205e+07	2.14922e+07	2.17278e+07
Elemol	C15H26O	Terpenoids	Sesquiterpenoids	639-99-6	2.75705e+06	2.90289e+06	3.00915e+06	3.109e+06	2.43512e+06	3.46062e+06	3.7136e+06	3.6282e+06	3.59665e+06	4.00161e+06	3.62262e+06	3.64973e+06	4.30268e+06	4.59093e+06	5.13353e+06	3.858e+06	3.93158e+06	4.32176e+06	7.09176e+06	8.67169e+06	9.96316e+06
Eleutheroside E	C34H46O18	Lignans and Coumarins	Lignans	39432-56-9	28559	30756.1	30752.8	12087.1	4406.8	13185.9	21994.3	8805.66	14282.8	7704.13	4401.45	17577.4	17601.4	16479.9	9891.88	880.29	880.29	880.29	8807	14286.1	20896.1
Embelin	C17H26O4	Quinones	Quinones	550-24-3	1.62327e+06	1.25168e+06	1.38258e+06	1.26052e+06	1.69554e+06	1.67724e+06	1.69833e+06	1.6389e+06	1.81078e+06	1.35547e+06	1.56455e+06	1.46175e+06	1.84232e+06	1.71735e+06	1.30355e+06	1.53936e+06	1.63242e+06	1.66682e+06	1.12753e+06	1.18484e+06	1.31436e+06
Epigoitrin	C5H7NOS	Others	Others	1072-93-1	383483	470571	361767	302496	252984	311939	281424	316113	254977	238783	310582	283506	259088	377412	278130	274664	233902	175638	172955	205746	217717
Epipinoresinol*	C20H22O6	Lignans and Coumarins	Lignans	24404-50-0	32063.1	35994.6	34873.7	20346.8	20912.9	21473.1	25617.3	15261.8	29946.5	16157.8	16432.6	11874.1	20254.1	34311.9	12942.7	16369.5	12864.5	30103.7	30516.8	18655.4	17517.8
Ergotamine	C33H35N5O5	Alkaloids	Alkaloids	113-15-5	7.87746e+06	8.30346e+06	7.67632e+06	6.51462e+06	7.31636e+06	8.57661e+06	8.29672e+06	8.78221e+06	8.14283e+06	6.30148e+06	7.66699e+06	7.57148e+06	6.74881e+06	6.73828e+06	6.3276e+06	1.04686e+07	9.81045e+06	9.68253e+06	5.91449e+06	8.37193e+06	8.57203e+06
Ethyl ferulate	C12H14O4	Phenolic acids	Phenolic acids	4046-02-0	22970.3	15380.9	15317.8	19821.2	14547.4	13050.2	18265.6	10712.6	13039.5	14988	26922	21611	24739.8	31405.2	33830.8	20742.3	20938.9	10711.4	15153.4	20403.1	20174.1
Ethyl linoleate*	C20H36O2	Lipids	Free fatty acids	544-35-4	175493	174420	179992	133518	109972	133188	165146	159373	174784	182352	129518	148326	224936	181609	169920	229734	203343	235804	208316	250406	273280
Ethylmalonic acid*	C5H8O4	Organic acids	Organic acids	601-75-2	64687.9	53777.1	68412.4	54484.2	52917.3	49198.8	60600.2	59907.6	60630.9	51834.1	54076.3	62035.1	49020.5	48788.5	48506.3	52899.1	63487.9	63249.5	42526.1	58852.8	56919.9
Ethylparaben	C9H10O3	Phenolic acids	Phenolic acids	120-47-8	71128.1	13719.1	9705.07	21836.9	26661.5	93385.9	117831	68632	77481.6	38143.6	22584.2	22076.4	42063.5	149308	95496.5	83125.8	66721.9	273405	21352.1	28449.9	24595.9
Eucommiol	C9H16O4	Others	Alcohol compounds	55930-44-4	837439	851894	830691	790305	896028	866449	797125	869621	807083	602441	1.06607e+06	644779	658112	773923	695860	866446	776700	869067	702206	839464	800093
Farney pyrophosphate	C15H28O7P2	Others	Others	-	3.65024e+06	3.45658e+06	3.62235e+06	4.0463e+06	3.54126e+06	3.62123e+06	4.17484e+06	3.94856e+06	4.15683e+06	4.13979e+06	4.01499e+06	3.75305e+06	3.73939e+06	3.84302e+06	3.75702e+06	4.6449e+06	4.39723e+06	4.18824e+06	3.56181e+06	3.47459e+06	4.09389e+06
Farrerol-5,7-di-O-glucoside	C29H36O15	Flavonoids	Flavanones	-	99870.4	97577.2	106757	112471	168581	136327	234645	170860	129020	115879	208935	191810	77954.6	103327	66587.2	219257	227208	175369	122659	125595	131803
Ferulic acid*	C10H10O4	Phenolic acids	Phenolic acids	537-98-4	1.49436e+06	1.47822e+06	1.92996e+06	1.14427e+06	1.79125e+06	1.32075e+06	3.19616e+06	1.80624e+06	1.27027e+06	1.30554e+06	1.61299e+06	1.28683e+06	1.47649e+06	1.82937e+06	1.38062e+06	1.29132e+06	1.19658e+06	1.27174e+06	1.47802e+06	1.2496e+06	1.59455e+06
Ferulic acid-4-O-glucoside	C16H20O9	Phenolic acids	Phenolic acids	117405-51-3	240677	213106	226819	238884	251967	302461	272914	224683	202129	273797	240721	307885	386327	551708	353235	229296	332959	239729	319599	234567	270138
Ferulic β-glucoside	C16H20O9	Phenolic acids	Phenolic acids	14364-12-6	425557	270417	185671	285043	306209	264763	508236	333040	381883	228874	217321	215187	167665	173012	182205	160117	124144	148136	241378	207255	284079
Feruloyl Lactate	C13H14O7	Organic acids	Organic acids	-	41529.1	43774.6	25813.9	66219.1	47141.1	52745.2	26946.1	26938.1	21330.1	46013.2	78549	44902.3	79673.2	67340.1	69575.2	42656.5	31425	35915.2	25817.2	63964.1	39287.1
Feruloyl syringic acid	C19H18O8	Phenolic acids	Phenolic acids	-	47757.2	28429.9	62235.6	44340.2	36381.3	27290.2	41575.3	32979.5	44340.2	35254.3	32974.7	35009.5	32974.7	28425.8	64876.1	25015.8	22744.7	18199.2	30700.2	37525.7	26158.5
Feruloyl-p-coumaroyl Spermidine	C26H33N3O5	Alkaloids	Phenolamine	-	1.02108e+06	1.13653e+06	856116	456603	322227	308460	778301	875229	901119	552821	461807	563675	467641	461586	677535	1.78254e+06	1.86708e+06	1.92132e+06	699142	726040	934598
Flavin Single Nucleotide(FMN)	C17H21N4O9P	Nucleotides and derivatives	Nucleotides and derivatives	6184-17-4	83456.8	95539.2	80162.8	109792	111060	102124	153894	98949.9	83456.8	127530	96647.5	99911.6	115324	122985	129623	113007	91131.1	102012	91266.2	91956.6	87794.3
Flavoyadorinin A*	C23H24O12	Flavonoids	Flavonols	-	570083	474839	524872	509768	348283	688063	491747	401139	537993	350172	354008	351114	545542	381318	466260	966620	906914	848353	557912	529814	549319
Fumaric acid	C4H4O4	Organic acids	Organic acids	110-17-8	1.14375e+06	1.32363e+06	1.03987e+06	1.02719e+06	784218	1.05937e+06	1.04446e+06	1.14758e+06	1.26956e+06	998554	1.26852e+06	1.17563e+06	1.54922e+06	2.11306e+06	2.90973e+06	2.04494e+06	2.00269e+06	1.7335e+06	1.90866e+06	1.42658e+06	1.45454e+06
Galactinol	C12H22O11	Others	Saccharides	3687-64-7	2.8706e+07	2.21747e+07	2.20472e+07	1.78856e+07	2.59924e+07	2.04369e+07	2.20564e+07	2.31615e+07	2.11859e+07	1.67965e+07	1.97841e+07	2.03152e+07	1.88736e+07	2.09286e+07	1.93992e+07	2.19737e+07	2.47444e+07	2.23992e+07	2.24962e+07	2.20155e+07	2.40531e+07
Galangin 7-glucoside	C21H20O10	Flavonoids	Flavonols	-	140127	108117	99108	130138	107096	126135	86081.7	52650.7	66075	79087	95089.2	79073.8	86096	100340	106114	39048	43058.2	56066	87078.5	72081	83093
Gallacetophenone	C8H8O4	Others	Ketone compounds	528-21-2	164426	213198	177049	182016	197026	222762	141649	154908	162565	145340	175436	172498	138616	156620	152257	185145	164184	178342	137117	158577	146098
Gamma-Glu-Phe	C14H18N2O5	Amino acids and derivatives	Amino acids and derivatives	7432-24-8	623496	702889	596388	340406	273315	331329	659786	869570	940971	450838	419343	511103	410394	634327	518145	532719	439000	425188	556301	471638	442825
Geniposidic acid	C16H22O10	Terpenoids	Monoterpenoids	27741-01-1	67226.5	68703	59781.4	95506.7	101848	92060.1	108040	68126.4	114067	118176	132390	129891	120416	174509	122321	172293	168344	148664	92901.4	137319	125929
Genistein-7-O-galactoside*	C21H20O10	Flavonoids	Isoflavones	-	143039	115252	120218	122195	111252	111252	92381.6	103308	97356.6	89401.9	78475.5	72516.1	79479.6	78487.2	92391.9	48687.2	57624.3	54647.2	53642.9	93376.8	103308
Genistein-7-O-galactoside-rhamnose	C27H30O14	Flavonoids	Isoflavones	-	614921	672504	847006	1.16476e+06	741694	856767	569460	424051	429472	480444	1.13223e+06	688668	429403	651793	361885	174589	164852	153984	517316	528160	505386
Genistein-8-C-glucoside	C21H20O10	Flavonoids	Isoflavones	66026-80-0	323737	235631	176154	120703	144020	165423	209452	336827	203526	192497	148434	173479	298158	306439	528445	208199	229677	149972	210670	258276	260657
Gentianamine	C11H11NO3	Alkaloids	Pyridine alkaloids	22952-54-1	145526	139837	196655	217115	211427	200065	246666	171671	280766	314915	472865	364880	376249	393299	366016	402390	344420	384205	322821	203505	298999
Gentisic acid-[6''-(3-hydroxy-3-methylglutaryl)]-glucoside	C19H24O13	Phenolic acids	Phenolic acids	-	130151	70336.3	75649.9	32236.3	64468.9	59511.4	127726	131415	132653	65089.8	97602.3	59046.5	87978.3	101231	106053	14467.2	13263.4	13645	80587	61997.1	95208.3
Gibberellin A3	C19H22O6	Terpenoids	Ditepenoids	-	33260.6	36839.9	46411.6	24811.8	34029.4	20304	36831.6	26318.1	43312	20146.4	27842.6	29321.8	16249.8	11284	14921.4	18802.7	17298.4	16413.3	24761.4	31719	44364.7
Gingerglycolipid A	C33H56O14	Lipids	Glycerol ester	145937-22-0	807859	742168	630065	478892	429176	490235	582448	638613	708650	482340	563111	646055	535101	505075	428980	667852	537906	547934	446405	588901	747776
Gingerglycolipid B	C33H58O14	Lipids	Glycerol ester	88168-90-5	9.80141e+06	8.26925e+06	9.84687e+06	7.73027e+06	8.31412e+06	1.14206e+07	1.00622e+07	1.00858e+07	8.27762e+06	7.88609e+06	8.70028e+06	6.9922e+06	8.59005e+06	7.73911e+06	7.4481e+06	6.26449e+06	8.0369e+06	6.7512e+06	9.68626e+06	8.13368e+06	9.52049e+06
Gingerglycolipid C	C33H60O14	Lipids	Glycerol ester	-	777995	977469	822002	615493	641591	663589	652640	661223	651148	567787	535192	574713	643678	486374	410570	655239	709538	677318	631104	751298	691827
Gln-Gly	C7H13N3O4	Amino acids and derivatives	Amino acids and derivatives	2650-65-9	2.60113e+06	2.51408e+06	2.81212e+06	2.90027e+06	3.14482e+06	3.19888e+06	3.52905e+06	2.9965e+06	3.16923e+06	3.20231e+06	2.5842e+06	3.01885e+06	2.6139e+06	2.97199e+06	2.86719e+06	2.34674e+06	2.52262e+06	2.2274e+06	2.41234e+06	2.92801e+06	2.36572e+06
Glochiflavanoside A	C23H28O11	Flavonoids	Flavanols	-	41401.6	29693.1	40290.6	59451.4	46650.6	46657.9	43470.6	36148	40296.9	54086.5	45588.5	23335.8	27570.6	46665.3	26540.8	36099.5	13102.4	26508.5	44641.6	26511.7	46657.9
Glu-Asn	C9H15N3O6	Amino acids and derivatives	Amino acids and derivatives	36314-37-1	27284.8	33810	27685.4	26299.9	25550.2	25014.5	28689.1	24924.1	38650.1	37591.2	30470.4	21795.9	50763.1	33810	36375.2	41329.3	29140.4	41522.7	20290.5	24251.1	25549.6
Glu-Phe	C14H18N2O5	Amino acids and derivatives	Amino acids and derivatives	20556-22-3	132414	126642	130095	30933.1	46900.4	47780.2	151117	149392	130080	44860.3	48310.3	59648.6	63262.7	68426.3	71674.4	50960.4	57900.5	60223	63820	78177.2	69592.8
Glucan	C18H32O16	Others	Saccharides	9041-22-9	374323	350635	378974	401343	359275	323645	318373	324275	338081	390877	301865	393082	228684	269571	225239	296590	314416	278723	278769	297879	250433
Glucaric acid-1-Phosphate	C6H11PO11	Others	Saccharides	-	1.15257e+06	1.06628e+06	661882	651794	595672	765555	700139	1.20331e+06	1.25544e+06	943254	1.25551e+06	1.33577e+06	996388	1.75468e+06	2.34183e+06	1.71702e+06	2.03219e+06	1.04959e+06	2.06145e+06	1.01123e+06	1.19713e+06
Gluconic acid	C6H12O7	Others	Saccharides	526-95-4	2.14717e+07	1.8752e+07	2.14386e+07	1.5848e+07	1.14083e+07	1.32338e+07	2.53046e+07	1.97795e+07	1.8149e+07	1.10777e+07	9.96756e+06	9.14847e+06	1.89288e+07	1.34595e+07	1.36277e+07	9.83708e+06	1.38395e+07	1.51647e+07	9.4352e+06	1.28065e+07	1.45796e+07
Glucosyl 2,3-Dihydroxy-2-Methylbutanoic Acid	C11H20O9	Organic acids	Organic acids	-	492291	508937	487284	517998	527942	523649	438229	480443	394251	498476	674504	573724	629720	590433	494338	590445	667149	586984	505982	545477	492244
Glucosyl 2-Hydroxy-4-Methylpentanoic Acid	C12H22O8	Organic acids	Organic acids	-	1.57584e+06	1.90711e+06	1.56721e+06	1.22251e+06	1.70419e+06	1.73754e+06	1.56614e+06	1.67612e+06	1.37241e+06	1.46622e+06	1.46916e+06	1.4566e+06	1.9132e+06	1.26963e+06	1.53491e+06	2.7207e+06	2.81921e+06	2.80791e+06	1.49206e+06	2.98368e+06	1.77835e+06
Glucosyl 6-Hydroxy-2,6-Dimethyl-2E,7-Octadienoate	C16H26O8	Terpenoids	Monoterpenoids	-	158009	178876	225140	205409	125207	136285	218022	213330	173589	183057	203080	168772	247299	164121	273831	326542	250384	291305	180755	249333	254670
Glucosyl 7-methyl-3-methyleneoctane-1,2,6,7-tetraol	C16H30O9	Terpenoids	Monoterpenoids	-	634583	576584	583467	396616	466498	392185	966464	1.04211e+06	1.06545e+06	710424	604673	764150	217996	212366	169204	445233	415286	501646	582441	511842	643022
Glucosyl tachioside	C19H28O13	Phenolic acids	Phenolic acids	-	36032.3	62321.2	48690.4	71083.2	49770.7	64263.4	56000	68291.8	57465.5	53675.3	76930.4	51031	72192.6	67397.3	38952.9	47723.3	50650.1	51708.3	44420.7	58438.4	55612
Glucosyl-rhamnazin-3-O-β-D-glucoside*	C29H34O17	Flavonoids	Flavonols	-	245773	188466	129666	92446.2	133605	187798	124862	165069	133272	131049	150081	130850	210091	223297	379389	538315	495753	598840	211744	380200	354252
Glucosyloxybenzoic acid	C13H16O8	Phenolic acids	Phenolic acids	-	115623	96200.5	240454	90648.4	112957	108223	109174	103697	105448	124197	111922	98960.5	88885.8	111728	60039.5	61977.7	64497.6	58335.1	91062.7	93807.5	112029
Glucosyringic acid	C15H20O10	Phenolic acids	Phenolic acids	33228-65-8	984281	1.93242e+06	1.09887e+06	1.12391e+06	996052	1.09782e+06	952443	1.01603e+06	1.13205e+06	1.02519e+06	1.34423e+06	1.2372e+06	1.26109e+06	1.21901e+06	1.13633e+06	2.59098e+06	4.09618e+06	2.23392e+06	1.21204e+06	1.4813e+06	1.31624e+06
Glutaric acid*	C5H8O4	Organic acids	Organic acids	110-94-1	594290	631513	633676	464882	436503	501419	634358	651992	608320	531291	585203	625035	496741	473991	526614	572823	493035	569168	449426	521072	540115
Glutathione reduced form	C10H17N3O6S	Amino acids and derivatives	Amino acids and derivatives	70-18-8	694370	659898	274783	1.35024e+06	1.1054e+06	1.63184e+06	490738	1.06699e+06	1.16485e+06	1.32958e+06	849385	1.85934e+06	1.12251e+06	1.59214e+06	1.88633e+06	2.62283e+06	4.73729e+06	1.5377e+06	1.73986e+06	836109	1.36018e+06
Gly-Lys-Phe	C17H26N4O4	Amino acids and derivatives	Amino acids and derivatives	-	379383	409389	354367	342693	468100	424217	415827	548513	535972	497136	287844	459177	508623	405454	407519	157026	153716	134125	246897	209439	340427
Gly-Phe*	C11H14N2O3	Amino acids and derivatives	Amino acids and derivatives	3321-03-7	608826	616132	624172	311334	336946	335450	896201	936579	811264	340770	405685	422578	447571	556504	505899	466097	405052	439960	493996	501270	479450
Gly-Val-Ala	C10H19N3O4	Amino acids and derivatives	Amino acids and derivatives	-	58511.8	63665.3	59681.2	40595.5	45524.7	29245.9	74415.6	75060.7	76326.7	46256.5	35269.2	50286.5	49651.6	49612.3	47706.4	44350.9	48145.3	53309.5	35369.5	40712.5	31289.5
Gly-Val-Gln	C12H22N4O5	Amino acids and derivatives	Amino acids and derivatives	-	77992.5	65718.8	28919.6	66384.3	92002.2	61878.1	58716.5	36811.8	45570	35065.6	31550.5	34088.6	84325.2	59185.4	49052.3	25121.2	38976	36807.2	49602.6	41264.2	80621.2
Glycerol 9,11,13-octadecatrienoyl ester*	C21H36O4	Lipids	Glycerol ester	-	842549	877511	824211	666670	650548	600673	923570	968512	977499	736404	792533	746348	823464	810228	885321	783614	808571	768793	850278	890949	912047
Glycidyl Linoleate*	C21H36O3	Lipids	Glycerol ester	24305-63-3	118186	114675	125108	102778	109178	102445	132883	125029	101922	96308.7	98687.5	119708	105696	113363	107990	75723.6	140911	93082	80502.5	97625.8	104383
Glycyl-L-leucine	C8H16N2O3	Amino acids and derivatives	Amino acids and derivatives	-	241759	219351	261676	160293	118286	144002	305785	261825	250810	152814	168904	149086	164810	146633	146819	167645	170318	150505	127654	163166	147201
Glycyl-L-prolyl-L-lysine	C13H24N4O4	Amino acids and derivatives	Amino acids and derivatives	52766-29-7	542747	455396	408541	381017	342711	412150	350825	290403	318359	391410	522264	440793	408677	383599	344568	456951	298656	583843	325055	359428	333939
Glycyl-tryptophan	C13H15N3O3	Amino acids and derivatives	Amino acids and derivatives	2390-74-1	281443	310855	329651	166173	156806	190857	351202	320700	352072	184755	142771	161226	196981	203957	177785	198723	176066	183905	158591	227865	201775
Gomphrenin I (Betanidin-6-O-glucoside)	C24H26N2O13	Alkaloids	Plumerane	17008-59-2	45469.1	45426	39898	33394.6	36225.2	41979.9	36229.4	40261.5	22798	29335.3	34195.3	27644.1	19379.5	27929.1	33054.2	29366	22798	18537.2	27064.1	21286.5	31918.1
Gramine	C11H14N2	Alkaloids	Plumerane	87-52-5	130076	77938.6	108246	113043	85557.2	102880	130076	146338	159742	153368	183116	214751	73352.1	97769.6	97753.5	162378	137578	147741	146322	120054	156855
Graminone B	C21H22O8	Lignans and Coumarins	Lignans	161407-73-4	102488	82319.7	102498	98439.9	85211.9	78525.8	97864.8	115432	100763	70824.2	111242	95998.6	195704	185953	177318	228551	261364	203574	124382	130471	153138
Grasshopper ketone	C13H20O3	Terpenoids	Monoterpenoids	-	56264	23860.8	36791	66000.5	58428.7	38955.7	47608.2	58977.9	42204.5	55183.2	56264	35789.5	36876	37869.2	36343.2	37875	74314.7	36027.1	41212.3	42198	43970.5
Grevilloside F	C15H18O9	Phenolic acids	Phenolic acids	1094004-50-8	84291.2	74840	70547.7	70538.6	64485.3	65175.5	66808.8	61876.9	67090.3	53016.1	54757.4	83421	189124	68656.6	60209.5	43003	40436.4	50336.8	50728.9	55056.6	65321.4
Guaiacylglycerol-β-Guaiacyl Ether glucoside	C23H30O11	Lignans and Coumarins	Lignans	-	60836.3	54754.8	81698.2	105968	71650.6	92979.1	43388.9	52068	57356	51585.2	80194.4	75601.5	50327.1	53886.7	44323.5	54696.1	60680.8	58867.8	53990	62575	72027.6
Guanine	C5H5N5O	Nucleotides and derivatives	Nucleotides and derivatives	73-40-5	3.43241e+06	1.65772e+06	1.77814e+06	1.74686e+06	1.41636e+06	1.59689e+06	1.63937e+06	2.02059e+06	1.96796e+06	1.76277e+06	1.72623e+06	1.6053e+06	2.69646e+06	2.98302e+06	2.89764e+06	1.34079e+06	1.09249e+06	2.5777e+06	1.59142e+06	2.69897e+06	1.80318e+06
Guanosine	C10H13N5O5	Nucleotides and derivatives	Nucleotides and derivatives	118-00-3	4.58751e+07	4.77708e+07	43275147	2.17362e+07	1.99869e+07	2.1024e+07	5.56295e+07	6.02673e+07	5.66066e+07	2.52587e+07	2.64821e+07	2.65174e+07	2.26842e+07	2.37603e+07	2.50469e+07	2.91356e+07	2.88438e+07	2.83793e+07	3.10615e+07	3.28027e+07	3.24832e+07
Guanosine 3',5'-cyclic monophosphate	C10H12N5O7P	Nucleotides and derivatives	Nucleotides and derivatives	7665-99-8	102692	110084	103013	25355.6	19272.3	27265.8	106469	92355.3	83660.6	24128.6	21175	29645.2	41427	39522	41930.1	49208.1	41576.5	34183.1	57986.3	59277.2	49997.5
Guanosine 5'-monophosphate	C10H14N5O8P	Nucleotides and derivatives	Nucleotides and derivatives	85-32-5	94944.4	134239	90196.2	216169	197369	219569	197336	220299	238842	157381	273964	192701	196014	243661	192624	368201	263794	334510	143185	185864	197565
Guvacoline	C7H11NO2	Alkaloids	Piperidine alkaloids	495-19-2	170054	105387	108218	87112.6	108759	124715	94841.9	85011.1	117005	110972	174066	135387	90598.8	132967	153478	88702.8	95190.1	116166	91110.3	90612.2	114967
Hastatoside*	C17H24O11	Terpenoids	Monoterpenoids	50816-24-5	50744.6	59347.7	53338.1	56545.1	79954.1	87730.3	65346.7	52469.5	69658.7	104915	78282.2	62761.6	163335	130658	118690	135015	123834	167045	94730.8	87730.3	102338
Hedyotol C	C31H36O11	Lignans and Coumarins	Lignans	97465-79-7	60880.5	42304.9	47046.5	53968.9	24186.6	41512.4	28806.3	46305.4	40945.8	34122.2	44284.1	30712.8	26146.9	49860.8	31853.8	35487.1	26994	25214.7	27649.5	40269.1	29205.8
Hemileptaglin	C8H16N2OS	Amino acids and derivatives	Amino acids and derivatives	-	1.3382e+06	1.35827e+06	1.13295e+06	1.05624e+06	1.23956e+06	1.18794e+06	2.91338e+06	2.69907e+06	2.54088e+06	3.03967e+06	3.62638e+06	3.48424e+06	862616	910377	927462	1.61054e+06	1.7345e+06	1.59716e+06	1.8478e+06	1.48258e+06	1.95803e+06
Hesperetin-3'-O-glucoside*	C22H24O11	Flavonoids	Flavanones	-	453387	445453	200210	316324	179159	151159	416357	303262	317327	160168	83445.6	142126	131141	213225	266276	175186	145177	115123	170149	115123	131141
Hesperetin-7-O-glucoside*	C22H24O11	Flavonoids	Flavanones	31712-49-9	191703	389443	216581	337744	108099	115224	460868	255219	260267	260238	106285	181769	154972	206624	290300	273282	135167	129138	103046	111120	162171
Hesperetin-7-O-neohesperidoside(Neohesperidin)	C28H34O15	Flavonoids	Flavanones	13241-33-3	966210	1.17914e+06	751551	1.0098e+06	621353	355062	1.24255e+06	884612	712133	499302	308301	541666	472486	603618	665732	572937	506418	363132	396377	412556	511406
Hesperetin-7-O-rutinoside (Hesperidin)	C28H34O15	Flavonoids	Flavanones	520-26-3	1.87709e+06	3.67271e+06	2.47422e+06	2.51152e+06	1.12559e+06	1.1812e+06	2.10368e+06	1.97346e+06	2.32855e+06	1.48742e+06	623944	1.77343e+06	1.18219e+06	1.3758e+06	1.49745e+06	2.82716e+06	1.48408e+06	905015	647873	802327	907378
Hexadecanamide	C16H33NO	Alkaloids	Alkaloids	629-54-9	419217	233139	166175	447757	99222	279185	366400	438954	354680	846804	571259	218895	400364	150320	308398	470497	239144	398090	617103	478075	527041
Hexadecanedioic acid	C16H30O4	Lipids	Free fatty acids	505-54-4	48072.8	52465.9	46888.9	53930.8	41298	44233.6	46731.2	37188.5	37483.7	48808.5	40658.1	44389.6	42911.6	43356.3	47322.7	62310.8	56735.6	50270.1	43549	50703.9	41311.1
Hexadecylsphingosine	C16H35NO2	Lipids	Sphingolipids	-	308173	308173	1.76579e+06	1.95412e+06	2.21564e+06	1.69206e+06	1.99102e+06	2.06071e+06	1.62586e+06	1.54086e+06	2.25946e+06	2.0648e+06	1.67153e+06	2.33853e+06	2.28517e+06	1.91825e+06	2.23669e+06	1.86193e+06	1.86165e+06	1.80432e+06	1.76301e+06
Hinokitiol	C10H12O2	Terpenoids	Monoterpenoids	499-44-5	30259.6	47185.9	50144.4	23926.3	30404.5	36821	41533.7	52572.7	48910.3	33937.8	41501.9	43120.8	40178.1	29605.5	40194.2	29786.9	40188.8	35719.7	37888.7	27958.8	31689.6
His-Asn-Val	C15H24N6O5	Amino acids and derivatives	Amino acids and derivatives	-	4.24731e+06	4.4603e+06	3.68123e+06	4.15715e+06	4.20512e+06	3.42896e+06	3.34991e+06	3.17082e+06	3.7287e+06	2.22576e+06	3.52025e+06	2.51236e+06	2.91269e+06	3.45943e+06	2.42916e+06	6.21921e+06	3.41763e+06	3.6313e+06	2.93594e+06	2.50474e+06	2.32631e+06
His-Asp-Glu	C15H21N5O8	Amino acids and derivatives	Amino acids and derivatives	-	689642	757442	725434	724874	600409	781301	760585	906434	830750	773736	780676	725806	1.26798e+06	1.12299e+06	1.15785e+06	539620	625905	574347	663477	693309	746221
His-Asp-Leu	C16H25N5O6	Amino acids and derivatives	Amino acids and derivatives	-	123640	125829	66009.4	89516.6	69504.3	74773.5	117944	61085.6	112678	163222	123207	149561	71611.4	47402	94779.5	77932.5	75825.5	81075.5	83379.3	67758	57333.7
His-Cys-Asp*	C13H19N5O6S1	Amino acids and derivatives	Amino acids and derivatives	-	1.03678e+07	9.67218e+06	9.43741e+06	1.1886e+07	1.24611e+07	1.39129e+07	1.26628e+07	1.33016e+07	1.24912e+07	1.38072e+07	1.60161e+07	1.33052e+07	1.75712e+07	1.74173e+07	1.72806e+07	2.21901e+07	2.06842e+07	2.02846e+07	1.15363e+07	1.33634e+07	1.51492e+07
His-Met-Val	C16H27N5O4S1	Amino acids and derivatives	Amino acids and derivatives	-	114980	90200.1	75028.1	67441.4	72624	93568.3	82133.4	80064.3	76709.6	103658	93006	102016	72482.8	85590.2	70958.2	59657.7	51425.5	44219.8	67430.6	68266.9	63148.1
His-Pro-Asp	C15H21N5O6	Amino acids and derivatives	Amino acids and derivatives	-	681742	705865	564287	637027	525233	352935	565219	560034	1.05767e+06	965934	919677	981903	417657	400784	476792	475588	401837	499921	510386	421808	618141
His-Ser-Gln	C14H22N6O6	Amino acids and derivatives	Amino acids and derivatives	-	206344	269111	205858	354802	274739	333171	220059	216119	240354	249093	282034	323019	423149	481260	497473	530779	384220	473167	239513	329459	317655
Hispanolone	C20H30O3	Terpenoids	Ditepenoids	18676-07-8	174210	224219	194082	157714	187562	173653	209168	208414	187031	126878	131333	135938	189333	150250	143673	205438	244140	208187	149702	181065	150746
Hispidulin-7-O-glucoside(Homoplantaginin)*	C22H22O11	Flavonoids	Flavones	17680-84-1	267270	225395	270067	205834	135968	221617	246784	315696	218850	132228	136898	108034	186279	170445	173198	105240	100571	94995.8	207673	184371	212302
Hispidulin-8-C-(2''-O-glucosyl)glucoside	C28H32O16	Flavonoids	Flavones	-	326757	386279	317082	358386	337686	392400	434920	409352	399747	359899	461585	428789	287364	402979	289180	628079	595115	586695	395993	410569	402123
Hispidulin-8-C-(2''-O-xylosyl)glucoside	C27H30O15	Flavonoids	Flavones	-	46603.7	40602	63090.7	31964.2	4744.95	4744.95	48634.3	95225.2	46261.1	30844.3	43973.2	23724.7	60510.1	58123.5	68793.9	67609.1	71667.2	60510.1	45238.2	60712.8	54948.9
Hispidulin-8-C-glucoside*	C22H22O11	Flavonoids	Flavones	-	583775	569021	621471	306443	356345	316169	578828	411020	581258	283340	245709	261449	644580	629983	616607	458570	446285	377021	364807	378240	413567
Histamine	C5H9N3	Alkaloids	Alkaloids	51-45-6	511033	489392	533942	353263	372947	369896	449129	488233	527401	343899	381140	353762	523563	433688	465759	623938	590498	618498	456291	457081	478690
Histidinol	C6H11N3O	Alkaloids	Alkaloids	501-28-0	1.07068e+07	1.00311e+07	1.44797e+07	9.5265e+06	1.2208e+07	1.12019e+07	1.07852e+07	1.15817e+07	1.2148e+07	1.09803e+07	1.70749e+07	1.16687e+07	1.06692e+07	9.8963e+06	1.05686e+07	7.80507e+06	8.46054e+06	9.15113e+06	9.14753e+06	1.03039e+07	9.57968e+06
Homoarginine	C7H16N4O2	Amino acids and derivatives	Amino acids and derivatives	156-86-5	372579	375080	414756	426394	457510	466674	335933	340845	329852	382931	376854	383576	219891	244910	205100	408004	438609	441018	340408	338988	349369
Homoeriodictyol 7-O-glucoside*	C22H24O11	Flavonoids	Flavanones	-	390334	458465	245252	299309	240209	140150	547464	302259	373384	243252	108099	176157	127160	144044	199207	209219	191230	130138	132486	140150	110120
Homoproline	C6H11NO2	Amino acids and derivatives	Amino acids and derivatives	56879-46-0	1.80066e+06	1.8967e+06	2.13481e+06	1.87682e+06	1.83391e+06	1.95477e+06	2.07208e+06	1.7724e+06	2.15594e+06	2.2638e+06	2.2477e+06	1.58232e+06	1.69892e+06	1.72128e+06	1.9559e+06	1.37719e+06	1.69491e+06	1.51996e+06	1.77311e+06	1.65954e+06	1.7607e+06
Homovanillic acid sulfate	C9H10O7S	Phenolic acids	Phenolic acids	38339-06-9	433471	367855	426193	298062	343869	385375	464595	427430	431802	461254	437337	420624	583966	711173	667666	730811	595237	589000	549045	611021	640265
Horsfieldin*	C20H20O6	Lignans and Coumarins	Lignans	-	23624.1	28955.7	23689.3	17637.8	20957	25052.4	11305	12222	17788.4	21432.8	15941.4	19013.7	20038.4	29098.3	23246.3	14028.7	16400.9	10861.4	21864.2	24886	17605.6
Hydroperoxylinoleic acid*	C18H32O4	Lipids	Free fatty acids	34444-18-3	3.06162e+06	3.2301e+06	3.48725e+06	2.92279e+06	2.93047e+06	3.09595e+06	2.79979e+06	3.0438e+06	2.91255e+06	2.50177e+06	2.51683e+06	2.60065e+06	1.38706e+06	1.38882e+06	1.18335e+06	3.0746e+06	2.71768e+06	3.05956e+06	2.60735e+06	2.71613e+06	2.76969e+06
Hydroxy ricinoleic acid*	C18H34O4	Lipids	Free fatty acids	-	7.11319e+06	7.17647e+06	6.78854e+06	8.16131e+06	8.86917e+06	7.74299e+06	6.352e+06	6.7717e+06	6.23569e+06	6.94009e+06	7.13044e+06	7.1408e+06	3.67872e+06	3.57979e+06	3.11827e+06	7.11133e+06	6.81571e+06	7.00178e+06	6.30243e+06	6.632e+06	6.49393e+06
HydroxyAloe-emodin-8-O-glucoside	C21H20O11	Quinones	Anthraquinone	-	19527.5	9195.48	8045.18	12641.3	1379.67	1379.67	1379.67	33303.5	1379.67	11490.9	11353.7	6898.33	11490.9	12637.9	21824.6	32157.9	19524	16080	10342.3	18379.9	18380.6
Hydroxydihydrobovolide*	C11H18O3	Others	Lactones	6067-11-4	47419.3	40497.2	43393.5	41085.2	40617.4	41315.5	51818.7	49161.3	49253.7	40639.8	40393.5	38086.1	67893.7	67647.1	51469.6	95328.8	80548.1	76621.5	51971	55013.9	56027
Hydroxyferulic acid glucoside	C16H20O10	Phenolic acids	Phenolic acids	-	12775	36613.4	21593.6	25346.3	21814.3	27206.5	24432.1	22552.6	32861.6	30110.7	28164.6	34730	24434.9	43155.5	34716.3	28148.4	44116.3	43219.7	32886.1	32937.1	43222.5
Hydroxyicosanoic Acid	C20H40O3	Lipids	Free fatty acids	-	11419.4	9308.55	8936.92	7093.61	8113.37	9172.48	12066.8	13177.2	14635.8	10001.1	9836.09	12604	16751.5	13928.1	14773.8	21959.8	23988.2	22124	12907.5	12984.1	14257.9
Hydroxymenisdaurin D	C14H21NO8	Alkaloids	Alkaloids	-	826788	860976	1.01737e+06	1.20892e+06	1.00357e+06	1.11915e+06	906452	949408	997049	1.24108e+06	1.27893e+06	1.12625e+06	1.52457e+06	1.57219e+06	1.83687e+06	1.35727e+06	1.25242e+06	1.23882e+06	984651	809209	945641
Hydroxyplumbagic acid	C11H12O6	Phenolic acids	Phenolic acids	-	8300.59	6228.33	11408.8	14518.3	2971.9	6228.33	5290.94	10346.6	6228.33	6228.33	7263.79	1483.96	15516.2	15556.8	10373.3	52867.7	43549.3	38266.3	9313.8	13482.8	20067.2
Hydroxypyruvic acid*	C3H4O4	Organic acids	Organic acids	1113-60-6	162229	169008	170915	134078	167565	162337	160637	139975	150715	150287	140711	113453	163547	199701	153776	179783	146125	154707	152246	170177	171974
Hyp-Ser	C8H14N2O5	Amino acids and derivatives	Amino acids and derivatives	-	119502	102052	114141	63029.9	83943.3	89307.1	128912	124203	149714	76546.1	76168.3	82968.9	105411	68938.4	81246.8	59761.9	70287.7	96011.4	47929.8	81250.5	54496.1
Hypoxanthine	C5H4N4O	Nucleotides and derivatives	Nucleotides and derivatives	68-94-0	208066	181093	139574	160069	143061	153940	168143	140271	158007	165432	193259	132939	187877	174989	163459	108167	105353	99773.3	155998	120064	130227
Icariside B2	C19H30O8	Terpenoids	Sesquiterpenoids	108906-51-0	157165	224767	162620	315411	264114	221555	153888	197526	228103	290729	190511	198637	178063	172968	129202	312037	284668	232112	197547	187778	196901
Icariside E5*	C26H34O11	Lignans and Coumarins	Lignans	126176-79-2	323077	332150	421151	188767	173621	150046	171775	187603	285568	183673	136735	124640	322315	362606	321716	456184	335176	277582	174349	303631	182327
Ile-Asn	C10H19N3O4	Amino acids and derivatives	Amino acids and derivatives	59652-59-4	60827.7	73826.7	70937.9	34159.7	49282.4	42055.2	94266.6	71598	68971.5	45492.1	50811	60173	47960.1	55371.5	66343.1	62623.9	63736.2	80418.7	62617.5	79750.2	44669.4
Ile-Phe	C15H22N2O3	Amino acids and derivatives	Amino acids and derivatives	-	217238	141598	185632	88372	93695.8	74530.6	167516	227183	182673	60724.6	102595	126332	117979	124243	101276	112019	95012.4	116217	134001	121477	110922
Ile-Trp	C17H23N3O3	Amino acids and derivatives	Amino acids and derivatives	13589-06-5	140972	176312	156012	69701.2	81483.8	55764.8	102865	155471	70073.5	151695	127652	114985	107907	108972	81229.6	122423	132897	124459	93861	103348	120739
Imidazol-1-yl-acetic acid	C5H6N2O2	Alkaloids	Alkaloids	22884-10-2	1.97288e+06	2.21592e+06	2.00634e+06	2.12451e+06	1.88806e+06	2.09854e+06	2.21788e+06	2.19453e+06	2.38265e+06	2.17396e+06	2.28251e+06	2.35257e+06	1.86432e+06	2.09554e+06	1.87442e+06	2.37284e+06	2.39769e+06	2.45086e+06	1.84871e+06	1.96634e+06	1.98369e+06
Iminodiacetic acid	C4H7NO4	Organic acids	Organic acids	142-73-4	1.26741e+06	1.2453e+06	997162	1.21226e+06	1.29581e+06	983334	1.51165e+06	1.21995e+06	1.89949e+06	1.57771e+06	1.74596e+06	1.76147e+06	1.54391e+06	1.31962e+06	1.71059e+06	1.3661e+06	1.55182e+06	1.47017e+06	836480	1.31481e+06	1.26355e+06
Indole	C8H7N	Alkaloids	Plumerane	120-72-9	630894	620233	591131	596603	574341	569868	953493	900470	910989	1.03479e+06	999043	991832	525530	526331	485101	673304	625590	643199	510677	484218	581096
Indole-3-acetic acid (IAA)	C10H9NO2	Alkaloids	Plumerane	87-51-4	20765.9	10999.6	13400.7	10434.2	13880.8	8597.66	22101.5	19426.2	15242.8	18836.7	29472.4	15684.6	1719.53	1719.53	1719.53	1719.53	1719.53	1719.53	18555.2	14071.3	14067.5
Indole-3-carboxaldehyde	C9H7NO	Alkaloids	Plumerane	487-89-8	156166	113362	159836	99890.3	101127	106019	160943	198163	172885	159041	169624	157754	121292	126838	110092	91167.8	100309	84816.8	164886	151682	155760
Indole-3-carboxylic acid*	C9H7NO2	Alkaloids	Plumerane	771-50-6	376065	365808	368876	322928	352797	314721	584124	604799	497671	414853	462289	489495	346694	441471	303477	412812	441420	412733	370000	452661	460559
Indole-3-cyano-2-O-glucoside	C16H18N2O5S	Alkaloids	Plumerane	-	44528.8	39969.8	26410.4	16203.4	19374.4	17135.3	20512.3	36459.4	46584	6859.27	6822.82	17135.3	1364.56	1364.56	1364.56	1364.56	1364.56	10261.3	38732.9	27410.3	15907.3
Indole-3-lactic acid	C11H11NO3	Alkaloids	Plumerane	1821-52-9	21792.2	12872.7	22236.2	15222.9	14794.4	7029.53	16881.8	37123.8	23405	22236.2	36279.4	32764.7	11260.2	19496.9	12622.1	40124.9	27520.4	46648.9	20485.2	17558	12522
Indole-5-carboxylic acid*	C9H7NO2	Alkaloids	Plumerane	1670-81-1	262639	241153	197214	131836	194402	205236	408668	389762	328039	228888	272610	477834	165448	183952	192108	288154	288154	214507	237789	250843	283324
Inosine	C10H12N4O5	Nucleotides and derivatives	Nucleotides and derivatives	58-63-9	2.74099e+06	2.28133e+06	2.44096e+06	1.43993e+06	1.68666e+06	1.72447e+06	2.68696e+06	3.1213e+06	2.72609e+06	1.60162e+06	1.4691e+06	1.42049e+06	1.59118e+06	1.33325e+06	1.40448e+06	1.45951e+06	1.55214e+06	1.54539e+06	1.51621e+06	1.59789e+06	1.72983e+06
Inosine 5'-monophosphate	C10H13N4O8P	Nucleotides and derivatives	Nucleotides and derivatives	131-99-7	99122.8	63082.8	87484.5	321009	381313	389570	213613	289830	248180	327660	375118	285544	291643	241456	295334	373225	416856	446697	211330	242811	228570
Inositol	C6H12O6	Others	Saccharides	87-89-8	492555	525735	643705	338451	411445	389357	572144	571350	530973	348933	344349	349538	329512	284608	374585	397497	344377	349536	384874	449756	499189
Isoascorbic acid 2-O-glucoside	C12H18O11	Others	Vitamin	-	99530.6	102421	92409.2	103190	95488.5	148599	64285.5	126326	139358	117033	85479.2	106254	73929.2	94784.7	92395.9	72748.3	65449	48519.2	89317.1	80078.5	110889
Isobiflorin	C16H18O9	Others	Ketone compounds	152041-16-2	54701.1	64229	55265.2	75324.7	62091.2	84838.7	59800.5	50653.2	61835.1	82445.3	72148.2	49886.6	106067	90553.8	69790.3	63447.9	81668.2	53667.3	48295.2	72169.3	84698.4
Isocitric Acid	C6H8O7	Organic acids	Organic acids	320-77-4	3.20497e+07	3.35138e+07	2.70997e+07	2.7186e+07	3.18132e+07	3.36166e+07	3.09061e+07	3.49582e+07	3.44093e+07	3.18586e+07	4.1256e+07	3.63263e+07	2.69754e+07	3.93118e+07	5.76151e+07	3.47841e+07	2.98813e+07	2.49359e+07	2.9218e+07	2.22215e+07	2.71111e+07
Isoferulic Acid*	C10H10O4	Phenolic acids	Phenolic acids	25522-33-2	3.11491e+06	3.2239e+06	3.8511e+06	2.11303e+06	3.03356e+06	2.44847e+06	3.46669e+06	3.83245e+06	2.47446e+06	4.07168e+06	3.22714e+06	2.88833e+06	2.8128e+06	3.15582e+06	2.66831e+06	2.53312e+06	2.31837e+06	1.63481e+06	3.18314e+06	3.37405e+06	2.84903e+06
Isoguanine	C5H5N5O	Nucleotides and derivatives	Nucleotides and derivatives	3373-53-3	573440	651635	634927	416380	453253	487349	604926	633669	638856	458545	459212	473308	668343	667005	711785	540025	539842	463891	550937	550717	511397
Isohydroxymatairesinol	C20H22O7	Lignans and Coumarins	Lignans	-	231987	165375	178958	174395	199489	190211	239718	139179	188678	190210	187897	172142	342820	354044	336004	190961	202833	188678	181213	220281	269132
Isoleucylleucine	C12H24N2O3	Amino acids and derivatives	Amino acids and derivatives	-	507283	110960	128434	60288.2	53300.7	89325.9	262708	252200	244319	270482	118220	298826	53524.4	93705.1	79844.4	97426.3	109714	106205	127922	99225.8	111390
Isololiolide	C11H16O3	Terpenoids	Monoterpenoids	38274-00-9	52436.4	40405.1	82519.7	71330.7	42114.2	59299.2	40405.1	54156.2	55876.1	33445.9	46490.1	44703.5	71333.3	92833.7	91113.9	82519.7	58443.3	63611.6	71333.3	58443.3	55004.2
Isomaltulose*	C12H22O11	Others	Saccharides	13718-94-0	4.32966e+06	8.24207e+06	4.22646e+06	1.06113e+07	1.4804e+07	9.42831e+06	9.50275e+06	8.4021e+06	1.09677e+07	1.02299e+07	1.21303e+07	1.29145e+07	2.20779e+07	5.64336e+06	1.25928e+07	1.00393e+07	1.86765e+07	1.17829e+07	9.80353e+06	6.84949e+06	7.70201e+06
Isoorientin-7-O-(6''-feruloyl)glucoside	C37H38O19	Flavonoids	Flavones	-	41551	41556.9	49864.7	40373.2	61742.2	36810.1	54654.6	54615.1	49871.7	72420.1	64171.7	51057.7	55858.8	35625.7	35625.7	63152.9	60006.1	55800.9	27305.5	40371.1	48678.9
Isoorientin-7-O-glucoside*	C27H30O16	Flavonoids	Flavones	-	72766.4	51983	67071.3	65939.2	71623.6	50397.2	92035.4	76458.8	63542.2	53439.1	64800.2	78440.2	105720	114815	113676	127316	117086	125045	99190.2	71894.4	79997.7
Isopentenyladenine-7-N-glucoside	C16H23N5O5	Nucleotides and derivatives	Nucleotides and derivatives	-	90671.9	259280	334547	263036	59163.9	298433	347106	289938	76855.4	249435	280669	71620.2	305275	73570.6	87110.8	291787	91330.2	78187.6	79370.1	65705.3	73589.3
Isopimaradieneone	C20H30O	Terpenoids	Ditepenoids	-	32219.5	30846.1	36194	29839.7	27761.9	31929.7	34681.9	40928.1	37653.2	43021.1	34497.3	31301.4	50460.8	43255.7	37163.4	45573.2	39107.7	41206.8	41098.5	33403.9	36227
Isopimaric acid*	C20H30O2	Terpenoids	Ditepenoids	5835-26-7	81147.8	64223.4	67273.6	68963.8	89186.2	107533	94094	71596.5	102806	106009	48960.7	76922.7	82924.8	78304.2	65729.1	109135	75481.7	130608	126462	136752	126806
Isoquinoline	C9H7N	Alkaloids	Isoquinoline alkaloids	119-65-3	270766	244446	239186	230458	244446	259338	439963	566927	469607	637982	601896	652795	198061	243537	197935	341737	366224	396014	238311	304058	375910
Isorhamnetin-3-O-(2''-O-xylosyl)glucoside	C27H30O16	Flavonoids	Flavonols	-	21740.2	30835.7	9889.2	14826.4	12847.6	24673.7	12341.7	43471.6	7204.19	10874.2	27674.9	30630.7	18510.3	5137.18	20753.4	18508.3	27662.6	72107.6	22618.2	16800.2	31609.9
Isorhamnetin-3-O-glucoside-7-O-rhamnoside	C28H32O16	Flavonoids	Flavonols	17331-71-4	47578.4	16250.5	38295.9	48737.4	55201.9	48744.4	96008.4	61210.8	59178.9	54536	71941.9	67289.3	28806.8	47578.4	41770.4	67302.4	91662.4	110397	40809.6	44094.5	45602.1
Isorhamnetin-3-O-glucuronide-7-O-rhamnoside	C28H30O17	Flavonoids	Flavonols	-	1.15342e+06	1.00194e+06	1.0774e+06	1.71057e+06	934566	1.05712e+06	1.62584e+06	1.2337e+06	1.16147e+06	1.25044e+06	1.48867e+06	1.10221e+06	2.27921e+06	2.30723e+06	1.38576e+06	1.82125e+06	1.55809e+06	1.922e+06	1.5444e+06	1.39429e+06	1.46879e+06
Isorhamnetin-3-O-neohesperidoside*	C28H32O16	Flavonoids	Flavonols	55033-90-4	247371	183772	173529	178181	190431	220497	245143	533212	263926	330772	302582	351385	247238	234262	274438	364146	532345	678842	241657	421316	455198
Isorhamnetin-3-O-rutinoside (Narcissin)*	C28H32O16	Flavonoids	Flavonols	604-80-8	253016	280127	339938	384039	257540	298154	617846	293721	367042	528616	692498	540959	411090	367042	262014	627918	405502	384042	399794	327566	324178
Isorhamnetin-6-C-Glucoside	C23H26O11	Flavonoids	Flavonols	1237479-05-8	25886.2	19133.4	29253.5	15755.5	4514.97	14635.2	27006.1	14634	29256.9	16885.1	4796.56	12788.1	40510.1	39377	39380.4	64144.6	45009	92245.3	23631.6	36005.9	25879
Isorhamnetin-7-O-glucoside (Brassicin)	C22H22O12	Flavonoids	Flavonols	6743-96-0	29408.3	70912.6	30684.2	120421	21433.1	19204.4	56157.1	34602.9	119574	128199	80361.1	40509.2	27564.1	56243.3	32668.5	67825.6	70325.8	56236.5	46940.4	39812.1	30626.1
Isosaponarin(Isovitexin-4'-O-glucoside)	C27H30O15	Flavonoids	Flavones	19416-87-6	114683	120093	140650	93045.2	75740.2	60593.5	157958	113602	135240	84396	56264	71425	194740	184515	151467	99539.5	70330	87638.2	72491.5	93048.5	89799.7
Isoschaftoside	C26H28O14	Flavonoids	Flavones	52012-29-0	7.12109e+06	6.65083e+06	6.88247e+06	7.38715e+06	7.01518e+06	6.5455e+06	9.30578e+06	8.42682e+06	9.04347e+06	6.49287e+06	6.4584e+06	5.99475e+06	1.17894e+07	6.32819e+06	1.51735e+07	1.27884e+07	17310121	1.78082e+07	8.08739e+06	1.18172e+07	1.01075e+07
Isoscoparin-2''-O-(6'''-p-coumaroyl)-glucopyranoside	C37H38O18	Flavonoids	Flavones	-	648643	985104	1.08364e+06	1.14317e+06	937732	937865	1.54163e+06	801691	1.36203e+06	1.59154e+06	1.64224e+06	1.90947e+06	1.04098e+06	839344	707141	758067	760286	669290	924373	825982	913563
Isoshonanin	C20H22O5	Lignans and Coumarins	Lignans	-	488933	403257	430620	413830	430359	392276	426554	395732	389479	361680	338443	373978	399257	383323	375552	367111	379451	415781	336781	386187	360299
Isovanillin	C8H8O3	Others	Aldehyde compounds	621-59-0	1.48144e+06	1.94613e+06	1.93296e+06	3.80062e+06	2.56443e+06	3.38884e+06	2.55257e+06	1.83869e+06	2.2684e+06	3.63741e+06	4.1476e+06	3.51162e+06	2.77635e+06	2.75308e+06	2.48083e+06	3.43289e+06	2.70721e+06	2.23166e+06	2.53911e+06	1.90661e+06	1.8403e+06
Isovitexin-2''-O-(6'''-p-coumaroyl)glucoside	C36H36O17	Flavonoids	Flavones	-	224946	193146	300316	298001	208428	220233	303849	161352	313312	326546	335598	408604	107177	162506	121309	74193.1	82446.1	61248.1	117776	136598	164862
Isovitexin-2''-O-rhamnoside	C27H30O14	Flavonoids	Flavones	-	36904.7	54603.3	54611.5	26193.2	33246.4	25000.7	42742.7	52379.2	36811.7	48665.2	32176.7	23751	47482.8	49871.7	28496.9	28498.7	29685.3	37995.9	29679.7	30956.2	35614.2
Isovitexin-2''-O-xyloside	C26H28O14	Flavonoids	Flavones	-	1.92254e+06	1.72411e+06	1.39702e+06	1.5711e+06	1.77692e+06	1.57219e+06	2.02545e+06	2.35951e+06	1.85028e+06	1.77255e+06	1.62693e+06	1.75393e+06	3.07102e+06	3.41537e+06	3.43766e+06	4.10126e+06	3.78572e+06	4.2325e+06	2.20281e+06	2.29943e+06	2.45682e+06
Isovitexin-7-O-glucoside(Saponarin)	C27H30O15	Flavonoids	Flavones	20310-89-8	126587	100620	90883.7	86554.2	58425.5	64919.7	143892	103866	109276	74656.2	66000.5	50864.8	152548	200119	169860	76817.7	71410.7	82231.2	93048.5	66003.7	88722.2
Isovitexin-7-O-glucoside-2''-O-rhamnoside	C33H40O19	Flavonoids	Flavones	-	37227	31038.6	35242.3	24308.8	52761.3	50629.4	27625.8	51026.9	30027.1	35276.2	30418.1	23023.4	46026.1	57538.5	74450.1	36829.1	76184.8	45379.6	44585.7	52308.5	52809.1
Itaconic acid	C5H6O4	Organic acids	Organic acids	97-65-4	89247.6	116305	56632.3	87257.8	39030.7	97966.3	55101.2	79977.7	96387.9	64679.9	73160	86468.2	78060.8	97940.6	70303.1	97177.1	106893	72685.5	88470	62370.2	77411.6
Jaceoside*	C23H24O12	Flavonoids	Flavones	25474-11-7	413407	306810	420090	402152	362440	459654	470980	433333	441722	319025	320024	263338	426622	584888	357720	818553	659745	700288	573016	420959	418128
Jasmonic acid	C12H18O3	Organic acids	Organic acids	77026-92-7	60266.4	75729.5	72718.8	50826	67605.6	56807.2	99791.3	69590	72048.4	47270.9	52110.9	52657.3	102554	88691.2	80891.7	74764.2	54375.4	70309.7	52429.6	97690.3	73765.9
JiangxiBaiyingsu H	C18H28O4	Terpenoids	Sesquiterpenoids	-	65701.1	53263.7	57341.8	38640.1	33820	24262.7	42158.2	45484.8	62756.3	39181.9	38223.5	35131.1	41378.6	38548.5	37862.2	42896.9	42692.4	44526.4	46609.3	47350.7	42765.7
JiangxiBaiyingsu I	C18H28O3	Terpenoids	Sesquiterpenoids	-	78250	60239.4	85275.8	51047	59900.8	54707	51602.3	63022.1	58168.5	53058.8	43165.9	46619.8	84119.1	74447.5	62473.1	80271.3	80680.5	77226.9	55752.5	71323.8	65459.3
Kaempferide (3,5,7-Trihydroxy-4'-methoxyflavone)*	C16H12O6	Flavonoids	Flavonols	491-54-3	41600	35941.6	43899.9	18949.3	23428	20125.4	24875.7	37263.2	33293	33639	29639	23970.3	47133.3	47049.2	35125.6	39086	32823.3	44581.4	39810.5	36234	45002.6
Kaempferol triglucoside	C33H40O21	Flavonoids	Flavonols	-	19260.1	15413.3	12522.4	16372.1	32889.9	20224.7	21245.1	24141.1	27931.8	29938.2	31776.7	8672.66	37656.7	22148.1	18298.4	5785.67	10153.6	10742.6	17384.8	22154.8	18349.1
Kaempferol-3-O-(2''-p-Coumaroyl)galactoside*	C30H26O13	Flavonoids	Flavonols	-	50829.8	45632.3	41387.7	29083.1	20220	19064.4	34080	28305.6	46779.4	52568.2	20221.7	20801.7	15024.7	14834	38121.9	32891.8	28301.5	13334.1	25340	27815.2	33073.1
Kaempferol-3-O-(6''-malonyl)galactoside	C24H22O14	Flavonoids	Flavonols	-	1404.43	1404.43	1404.43	1404.43	1404.43	1404.43	1404.43	1404.43	1404.43	10022.3	19297.3	13160.4	7327.62	7022.14	13000.4	1404.43	1404.43	1404.43	13160.4	17545.4	13157.8
Kaempferol-3-O-(6''-p-Coumaroyl)galactoside*	C30H26O13	Flavonoids	Flavonols	-	39856.2	66129.1	18146.7	22527.9	20800.4	16756.7	47363.1	29657.2	38695	32930.9	17910.6	29654.3	23037.4	23384.8	35235.6	28357.4	13288.1	21375.6	28307.3	38661.1	31930.8
Kaempferol-3-O-(6''-p-Coumaroyl)glucoside (Tiliroside)	C30H26O13	Flavonoids	Flavonols	20316-62-5	27602.3	55929.9	30585.4	40272.7	34307.3	15668.4	54134.8	32070.5	46235.9	56681.1	26104.4	27597	14925.3	25362.5	43999.1	56681.1	15700.7	23868.4	26116.1	26855.2	29089.9
Kaempferol-3-O-galactoside (Trifolin)*	C21H20O11	Flavonoids	Flavonols	23627-87-4	24118.3	18377.2	24118.3	2528.26	2528.26	12641.3	2528.26	33303.5	2528.26	13788.3	2528.26	2528.26	36752.8	28716.8	43635.5	39046.9	32153.2	44782.3	22971.5	21824.4	24118.3
Kaempferol-3-O-glucoside (Astragalin)	C21H20O11	Flavonoids	Flavonols	480-10-4	73531.8	70895.2	35308.8	83182.5	98072.6	57865.1	57240.4	142216	71126.7	77193.8	58844	68065.6	83189.6	111327	101940	69256.4	95220.6	73531.8	64284.6	43398.5	81967.2
Kaempferol-3-O-glucoside-7-O-rhamnoside	C27H30O15	Flavonoids	Flavonols	2392-95-2	58604.7	85537.5	105457	177548	104316	96082.5	181196	66811	117962	114314	161782	109451	101971	158111	85541	90252.2	59593.7	48060.2	101942	76188.2	65640.2
Kaempferol-3-O-robinobioside(Biorobin)*	C27H30O15	Flavonoids	Flavonols	17297-56-2	87821.1	51044.6	52817.2	67749.9	98739.5	94158.9	134326	52820.6	88404	52824.9	113675	71187.5	92428.8	126903	52207	79233.8	62002.3	65707.6	95923.6	122278	54543.8
Kaempferol-3-O-rutinoside(Nicotiflorin)*	C27H30O15	Flavonoids	Flavonols	17650-84-9	12768.1	22052.4	15090.1	17407	11073.6	24374	22422.5	16121.9	16252.8	33656.4	18565.8	16244.6	24008.7	31331.5	35691.9	17412.9	23214.9	16809.7	12971.8	18565.8	24005.1
Kaempferol-3-O-sambubioside	C26H28O15	Flavonoids	Flavonols	27661-51-4	161872	129720	235664	178532	207100	158280	267761	202340	195199	258276	266871	267798	240427	252327	292795	14292.7	22625.9	21433.7	151164	128549	141642
Kaempferol-3-O-xylosyl(1→2)glucoside	C26H28O15	Flavonoids	Flavonols	-	66266.1	45939.6	94221.6	89524.8	68705.8	51825.6	74203.6	103555	81281.1	134398	97740.7	107162	84802.6	83614.3	116600	7151.71	10663.2	9476.72	68314.1	86380.1	70664.1
Kaempferol-7-O-glucoside*	C21H20O11	Flavonoids	Flavonols	16290-07-6	13710.1	10451.9	12639.5	13582.4	2090.39	2090.39	23474	38298	21821.2	14935.4	15169.1	20674.3	32157.9	32161.3	47076	40197.3	30168.1	48229.8	23214.8	18430.8	23211.3
Kaurenoic Acid*	C20H30O2	Terpenoids	Ditepenoids	6730-83-2	86301.3	67427.9	66631	79214	86873.9	118980	96133.7	67830.5	89073	126203	47612.8	75345.4	73344.3	68742	88739.5	99674.3	79770.9	131157	119026	128220	131347
Keto-Deoxy-Nonulonic acid	C9H16O9	Lipids	Free fatty acids	153666-19-4	677625	654345	395842	495002	541310	562987	565211	587975	641852	587194	553735	638729	1.32797e+06	1.15884e+06	711332	1.82636e+06	670537	1.08805e+06	875917	711813	562087
Koaburaside	C14H20O9	Others	Others	41653-73-0	90328.1	76042.6	66867.5	121622	92548.3	72558.2	94683.8	89703.8	92483.3	103143	119503	106696	66932.3	111661	78255.9	216205	311540	203596	114624	101153	116049
Kobusone	C14H22O2	Terpenoids	Sesquiterpenoids	24173-71-5	135340	133994	131022	118000	133742	124188	153929	133405	141057	144143	136019	158743	144766	139874	136565	155452	153128	163912	163062	158740	169625
L-Alanyl-L-Phenylalanine	C12H16N2O3	Amino acids and derivatives	Amino acids and derivatives	3061-90-3	111300	97278.6	103879	59026.1	50528.3	58301.5	153128	142233	120499	38912.9	56750.1	38163.2	75628.7	49666.8	65772.8	44159.2	41904.8	62645	56881.6	53982.7	65939.8
L-Allo-isoleucine	C6H13NO2	Amino acids and derivatives	Amino acids and derivatives	1509-34-8	2.47611e+06	1.82516e+06	2.3189e+06	1.37532e+06	1.4789e+06	1.73232e+06	3.18492e+06	3.44257e+06	2.78901e+06	1.89267e+06	1.92897e+06	2.05779e+06	1.78686e+06	2.09755e+06	1.62339e+06	1.99819e+06	2.33492e+06	2.48642e+06	1.73914e+06	1.84196e+06	2.14451e+06
L-Arabitol*	C5H12O5	Others	Saccharides	7643-75-6	207403	223033	201283	198208	226897	212039	201254	166324	214208	272105	236620	242456	406387	377150	387140	289672	295300	326382	200480	235465	321692
L-Arginine	C6H14N4O2	Amino acids and derivatives	Amino acids and derivatives	74-79-3	2.00915e+07	2.04061e+07	1.98285e+07	2.73237e+07	2.76483e+07	2.94965e+07	1.92242e+07	2.08502e+07	2.16087e+07	2.34927e+07	2.23712e+07	2.26341e+07	1.48174e+07	1.54676e+07	1.48604e+07	1.80018e+07	1.83212e+07	1.9759e+07	1.83207e+07	1.97401e+07	2.0175e+07
L-Asparagine	C4H8N2O3	Amino acids and derivatives	Amino acids and derivatives	70-47-3	793283	811796	734154	1.21501e+06	1.17522e+06	1.26989e+06	703759	905613	826315	1.0651e+06	1.20261e+06	1.19528e+06	934500	920208	1.04969e+06	1.08595e+06	1.20951e+06	1.29028e+06	1.0493e+06	1.10916e+06	1.15191e+06
L-Aspartic Acid	C4H7NO4	Amino acids and derivatives	Amino acids and derivatives	56-84-8	6.48998e+06	8.28706e+06	5.96121e+06	8.47945e+06	8.06918e+06	6.10027e+06	1.15666e+07	7.58732e+06	9.37023e+06	1.12735e+07	1.10045e+07	1.15543e+07	1.1088e+07	9.84478e+06	9.31801e+06	1.1043e+07	1.00018e+07	1.11496e+07	8.35803e+06	8.72902e+06	9.05585e+06
L-Aspartic acid-O-diglucoside	C16H27NO14	Amino acids and derivatives	Amino acids and derivatives	-	4.94666e+06	4.65557e+06	3.87844e+06	3.97378e+06	3.17354e+06	4.19782e+06	4.77075e+06	1.02751e+07	4.2695e+06	5.91263e+06	3.41552e+06	4.01592e+06	8.87823e+06	7.86319e+06	3.11017e+06	3.11239e+06	3.27521e+06	3.68462e+06	2.5404e+06	4.12765e+06	4.44865e+06
L-Aspartyl-L-Phenylalanine	C13H16N2O5	Amino acids and derivatives	Amino acids and derivatives	13433-09-5	70550.1	79356.5	86413.6	61871.7	72308.8	78111.1	89587.8	145006	95221.5	94355.1	92527.6	104975	66288.3	129878	117080	158194	171065	128472	93453.1	113868	109423
L-Azetidine-2-carboxylic acid	C4H7NO2	Alkaloids	Alkaloids	2133-34-8	922972	805993	838618	722837	630303	720342	961351	959347	951837	676725	686317	786164	769468	792494	691775	713180	705050	813809	741899	764923	770679
L-Carnitine	C7H15NO3	Alkaloids	Alkaloids	541-15-1	517708	339616	686729	310383	631325	414768	385644	480683	756087	285427	223243	253156	617503	833920	709118	775223	1.02353e+06	1.01814e+06	750390	777885	378802
L-Citramalic acid	C5H8O5	Organic acids	Organic acids	6236-09-5	148078	132622	118181	87537.3	114486	90195.4	210276	203010	162081	111068	101563	130011	125566	159652	120224	169758	69480.7	164635	107146	95398.7	105277
L-Citrulline	C6H13N3O3	Amino acids and derivatives	Amino acids and derivatives	372-75-8	900871	990685	877491	802371	661851	734560	898326	943280	1.12748e+06	751826	683480	776748	505778	556106	441163	527525	454912	499654	559886	644392	577230
L-Cyclopentylglycine	C7H13NO2	Amino acids and derivatives	Amino acids and derivatives	2521-84-8	119949	110077	117327	127200	100502	116678	114212	116669	102598	113382	114689	119316	203641	195755	159425	150364	136790	161480	120538	111465	127017
L-Cystathionine	C7H14N2O4S	Amino acids and derivatives	Amino acids and derivatives	56-88-2	27388.9	23628.8	41019.3	56039.3	53457.9	52850.1	26150.1	39838	28022.5	48477	47310.2	37917.2	51038.2	57271.1	49757.3	107507	102107	102001	52832.3	44856.8	64632.3
L-Cystine	C6H12N2O4S2	Amino acids and derivatives	Amino acids and derivatives	56-89-3	283791	211052	279040	317693	312160	391385	373339	430663	402673	316272	360586	347111	292505	310607	273831	299772	277797	272803	317397	351627	324865
L-Fucitol	C6H14O5	Others	Saccharides	13074-06-1	436296	448652	557777	444300	480117	507549	554281	513015	555434	422437	409252	452890	609707	587849	727587	429559	510672	654345	369263	589411	573797
L-Glucose*	C6H12O6	Others	Saccharides	921-60-8	2.15994e+06	3.2349e+06	2.77144e+06	3.51942e+06	2.44795e+06	2.39953e+06	2.92757e+06	3.13093e+06	2.78811e+06	1.87444e+06	2.06366e+06	1.3928e+06	2.11131e+06	1.85431e+06	1.80804e+06	1.55068e+06	1.49975e+06	1.70877e+06	2.21515e+06	2.49277e+06	2.85554e+06
L-Glutamic acid	C5H9NO4	Amino acids and derivatives	Amino acids and derivatives	56-86-0	6.08951e+07	5.90939e+07	6.31279e+07	5.30363e+07	5.80939e+07	5.97431e+07	7.53797e+07	7.95951e+07	7.31439e+07	6.08002e+07	6.1985e+07	6.37e+07	6.27623e+07	6.74469e+07	6.98738e+07	6.3736e+07	6.12341e+07	6.5477e+07	5.07282e+07	5.16512e+07	5.36395e+07
L-Glutamic acid-O-glycoside	C11H19NO9	Amino acids and derivatives	Amino acids and derivatives	-	689772	1.31597e+06	1.45157e+06	1.11588e+06	1.02022e+06	938694	1.91226e+06	1.73924e+06	1.337e+06	783631	1.00787e+06	498303	797992	1.04896e+06	864036	825259	754546	721131	826498	1.07781e+06	1.29605e+06
L-Glutamine	C5H10N2O3	Amino acids and derivatives	Amino acids and derivatives	56-85-9	1.29825e+07	1.25149e+07	1.30089e+07	1.48963e+07	9.35664e+06	1.55121e+07	1.84697e+07	2.04766e+07	1.95399e+07	1.15567e+07	1.24008e+07	1.23085e+07	1.00542e+07	1.09885e+07	1.64318e+07	9.31174e+06	9.48237e+06	9.76692e+06	9.29338e+06	8.78034e+06	9.20744e+06
L-Glutamine-O-glycoside	C11H20N2O8	Amino acids and derivatives	Amino acids and derivatives	-	1.78403e+06	1.12712e+06	1.12021e+06	2.82867e+06	3.57223e+06	2.87265e+06	2.20015e+06	1.29134e+06	2.18712e+06	1.74762e+06	1.69736e+06	1.79164e+06	1.1717e+06	896545	793387	1.94501e+06	1.95735e+06	2.41779e+06	1.4554e+06	1.57527e+06	1.70532e+06
L-Glutaminyl-L-tryptophan	C16H20N4O4	Amino acids and derivatives	Amino acids and derivatives	66851-83-0	16401.3	53483.4	68885.9	18530.9	43927.4	40019.5	89260.7	24170.9	31073.2	33996.8	47452.3	33064.4	39145.3	55145.2	25231.8	55509.4	63927.9	57387.9	40995.4	23326.8	39947.8
L-Glutamyl-L-Tyrosine	C14H18N2O6	Amino acids and derivatives	Amino acids and derivatives	-	222614	201995	160245	137025	103497	114120	256258	217577	229210	140293	147789	140887	151020	157763	172463	175560	151538	159652	137039	163984	172694
L-Glycyl-L-phenylalanine*	C11H14N2O3	Amino acids and derivatives	Amino acids and derivatives	721-66-4	618524	586898	494078	279178	317208	349522	824145	779016	734469	318191	316069	269991	345877	419649	364196	386041	400478	384654	367765	378298	476242
L-Glycyl-L-proline	C7H12N2O3	Amino acids and derivatives	Amino acids and derivatives	704-15-4	267813	273524	254410	207595	246559	222800	369767	344045	351918	227413	222117	239936	286679	303842	228784	319658	301446	302523	182607	231321	257680
L-Gulono-1,4-Lactone*	C6H10O6	Others	Saccharides	1128-23-0	111063	168893	169695	207381	241964	249014	194029	187767	205449	188532	267473	228941	250986	230443	245036	269949	229401	263155	164180	222762	228452
L-Histidine	C6H9N3O2	Amino acids and derivatives	Amino acids and derivatives	71-00-1	8.91764e+06	1.0202e+07	9.38624e+06	1.12528e+07	1.05152e+07	1.18216e+07	1.17288e+07	1.30535e+07	1.35958e+07	1.28928e+07	1.3052e+07	1.30856e+07	9.50466e+06	9.83429e+06	9.23254e+06	1.01031e+07	9.25164e+06	1.01078e+07	8.87562e+06	1.00326e+07	1.05189e+07
L-Homocitrulline	C7H15N3O3	Amino acids and derivatives	Amino acids and derivatives	1190-49-4	187143	178620	157527	19163.9	19163.9	19163.9	218845	177360	148287	137113	147192	139324	129834	168185	97222.2	196455	182591	157529	95819.7	148142	129793
L-Homocystine	C8H16N2O4S2	Amino acids and derivatives	Amino acids and derivatives	626-72-2	1.64177e+06	1.4109e+06	1.3704e+06	855323	1.00741e+06	1.17418e+06	1.57832e+06	1.68295e+06	1.28859e+06	875661	930345	889839	899875	905049	910075	945781	977606	1.03229e+06	842495	930930	918102
L-Homoglutamic acid	C6H11NO4	Amino acids and derivatives	Amino acids and derivatives	542-32-5	1.28218e+06	1.17456e+06	1.55848e+06	1.20916e+06	1.19109e+06	1.18707e+06	1.49709e+06	1.67598e+06	1.52425e+06	1.14061e+06	1.18501e+06	1.14658e+06	1.05238e+06	1.11962e+06	982527	1.13921e+06	876371	1.06357e+06	995584	902675	1.29328e+06
L-Leucine*	C6H13NO2	Amino acids and derivatives	Amino acids and derivatives	61-90-5	1.71089e+07	1.89534e+07	1.71459e+07	1.05221e+07	9.60443e+06	1.0494e+07	2.22369e+07	2.04822e+07	2.25123e+07	1.38132e+07	1.42102e+07	1.58157e+07	1.30808e+07	1.4196e+07	1.37469e+07	1.80526e+07	1.51193e+07	1.44454e+07	1.3028e+07	1.3221e+07	1.5359e+07
L-Leucyl-L-Leucine	C12H24N2O3	Amino acids and derivatives	Amino acids and derivatives	3303-31-9	419624	400749	454248	156859	167309	166698	311933	363586	250455	191798	238044	216246	198143	256594	164061	214029	217035	160847	135992	168567	178006
L-Leucyl-L-phenylalanine	C15H22N2O3	Amino acids and derivatives	Amino acids and derivatives	56217-82-4	297515	254243	322395	112709	110968	68076.4	233561	333927	262816	135690	155468	165134	144235	162423	105808	127159	201956	107929	129040	154526	136431
L-Lysine	C6H14N2O2	Amino acids and derivatives	Amino acids and derivatives	56-87-1	783043	679779	698097	852481	827764	842777	1.01398e+06	1.04572e+06	1.04781e+06	889216	920436	979065	532885	517901	654896	485002	425575	448719	781971	752302	781232
L-Lysine-Butanoic Acid	C10H22N2O4	Amino acids and derivatives	Amino acids and derivatives	80407-71-2	899600	890241	908212	946238	1.05505e+06	1.05558e+06	990575	901508	947414	1.28132e+06	1.1948e+06	1.19798e+06	1.01602e+06	1.10446e+06	1.21134e+06	1.18271e+06	1.15877e+06	1.13205e+06	884964	970853	960673
L-Malic acid*	C4H6O5	Organic acids	Organic acids	97-67-6	3.86124e+06	3.25586e+06	4.32625e+06	2.76122e+06	3.30637e+06	2.85612e+06	3.5592e+06	3.78825e+06	3.84459e+06	3.1451e+06	5.21043e+06	3.19188e+06	5.11306e+06	5.81414e+06	6.75566e+06	4.84811e+06	5.2521e+06	3.66854e+06	4.27592e+06	4.15782e+06	4.2607e+06
L-Methionine	C5H11NO2S	Amino acids and derivatives	Amino acids and derivatives	63-68-3	3.16244e+06	2.97234e+06	3.54487e+06	2.19831e+06	2.33621e+06	1.97925e+06	3.27739e+06	3.80003e+06	3.51367e+06	2.80897e+06	2.41395e+06	2.28537e+06	2.36502e+06	2.3014e+06	3.55398e+06	1.81241e+06	2.14103e+06	1.89753e+06	2.48849e+06	2.2467e+06	2.2083e+06
L-Methionine Sulfoxide	C5H11NO3S	Amino acids and derivatives	Amino acids and derivatives	3226-65-1	2.58845e+06	2.87105e+06	2.59599e+06	2.65676e+06	2.48176e+06	2.92578e+06	2.68712e+06	3.07852e+06	2.84687e+06	2.43453e+06	2.73039e+06	2.96869e+06	2.69583e+06	2.77521e+06	2.63577e+06	2.09926e+06	2.47818e+06	2.59666e+06	2.44248e+06	2.54413e+06	2.69989e+06
L-Norleucine*	C6H13NO2	Amino acids and derivatives	Amino acids and derivatives	327-57-1	2.04909e+07	2.44718e+07	1.94982e+07	1.25695e+07	1.18007e+07	1.28018e+07	2.6403e+07	2.545e+07	2.75657e+07	1.60335e+07	1.716e+07	1.96644e+07	1.59888e+07	1.85852e+07	1.66631e+07	2.06338e+07	1.75262e+07	1.71303e+07	1.58206e+07	1.57665e+07	1.82092e+07
L-Ornithine	C5H12N2O2	Amino acids and derivatives	Amino acids and derivatives	70-26-8	6.53671e+06	6.67247e+06	5.81732e+06	9.50017e+06	4.49484e+06	4.98814e+06	5.36206e+06	7.20901e+06	6.62399e+06	8.48418e+06	4.8353e+06	9.48975e+06	8.12983e+06	9.05182e+06	3.88928e+06	9.5653e+06	4.87232e+06	1.11524e+07	4.55225e+06	4.4474e+06	9.08874e+06
L-Phenylalanine	C9H11NO2	Amino acids and derivatives	Amino acids and derivatives	63-91-2	6.512e+06	6.26951e+06	6.1483e+06	4.00548e+06	4.77438e+06	4.68347e+06	8.75933e+06	8.29977e+06	7.813e+06	5.98054e+06	6.22599e+06	6.17885e+06	4.89053e+06	4.66695e+06	5.34678e+06	5.14964e+06	4.93429e+06	5.2076e+06	5.26139e+06	5.91635e+06	5.70856e+06
L-Praziquanamine	C12H14N2O	Alkaloids	Isoquinoline alkaloids	99746-73-3	49955.2	61337.4	57831.2	67477.9	60462.2	57836.5	144047	141081	129677	166513	205896	167370	66288.3	68335.9	49054.9	110415	101640	98134.1	57831.2	57841.2	63976.5
L-Prolyl-L-Leucine	C11H20N2O3	Amino acids and derivatives	Amino acids and derivatives	52899-07-7	763349	730808	749107	416899	451154	412461	934832	838096	824026	408942	421841	476703	715739	784892	681295	814283	770199	749390	493587	581761	587763
L-Prolyl-L-Phenylalanine	C14H18N2O3	Amino acids and derivatives	Amino acids and derivatives	13589-02-1	91222	67258.1	79710.6	29609.1	26293.8	43946.5	73338.1	77119.8	63090.5	34184.9	19740.2	41191.2	42950	47317.1	38799.5	38562.5	28232.8	56080.7	53452.4	44697.8	51708.5
L-Serine	C3H7NO3	Amino acids and derivatives	Amino acids and derivatives	56-45-1	641819	642024	581391	523938	497790	515041	685275	868717	802846	562941	682858	540001	540573	566671	464878	492109	419490	464232	575420	597169	619482
L-Seryl-L-Isoleucine	C9H18N2O4	Amino acids and derivatives	Amino acids and derivatives	91086-51-0	234517	237046	213047	108791	105631	115126	281166	281678	281648	91622.5	117342	105188	140500	152336	158312	159020	131865	137287	142586	135948	152124
L-Tartaric acid	C4H6O6	Organic acids	Organic acids	87-69-4	55895.6	59259.5	94334.1	70754.1	68393.8	64456.2	66033.4	78286	77819.9	72314.6	56603.8	48186.2	86470.2	73104.4	52673	50891.3	70744.3	84121.1	62100.8	80969	58178
L-Theanine	C7H14N2O3	Amino acids and derivatives	Amino acids and derivatives	3081-61-6	709133	687393	696651	723439	902817	880496	785380	787314	799337	709668	765710	690998	517458	474189	446868	673372	707997	635132	618294	588467	649926
L-Threonine	C4H9NO3	Amino acids and derivatives	Amino acids and derivatives	72-19-5	4.98418e+06	4.93632e+06	4.6137e+06	4.40557e+06	4.3332e+06	5.02284e+06	4.93465e+06	5.56997e+06	5.46344e+06	4.32448e+06	5.10864e+06	8.31047e+06	4.71076e+06	4.83462e+06	4.17711e+06	5.64813e+06	4.59396e+06	4.90411e+06	4.65044e+06	5.22896e+06	5.40294e+06
L-Tryptophan	C11H12N2O2	Amino acids and derivatives	Amino acids and derivatives	73-22-3	1.44859e+07	1.80285e+07	1.40812e+07	1.40341e+07	1.38768e+07	1.6256e+07	3.10074e+07	3.49645e+07	2.75177e+07	3.71283e+07	3.73947e+07	3.93005e+07	1.15323e+07	1.23048e+07	1.00221e+07	2.0648e+07	1.72319e+07	2.08608e+07	2.17025e+07	2.05789e+07	2.42155e+07
L-Tyramine	C8H11NO	Alkaloids	Alkaloids	51-67-2	55741.6	71191.1	54450.7	89946.5	85709.2	99542.3	88622.9	67961	61955.2	97289.2	66761.7	98616.2	87759.3	83241.4	80626.2	185869	165214	174218	101937	86999.9	89283
L-Tyrosine*	C9H11NO3	Amino acids and derivatives	Amino acids and derivatives	60-18-4	1.23892e+07	1.53901e+07	1.48786e+07	1.21844e+07	1.0543e+07	1.1221e+07	1.81551e+07	16631459	1.77576e+07	1.31485e+07	1.31317e+07	1.34985e+07	1.02657e+07	1.23048e+07	1.68151e+07	1.40135e+07	1.02405e+07	1.05409e+07	1.1239e+07	1.09712e+07	1.15253e+07
L-Valine	C5H11NO2	Amino acids and derivatives	Amino acids and derivatives	72-18-4	3.37652e+07	3.40922e+07	3.59025e+07	3.39802e+07	3.32968e+07	3.50505e+07	5.10218e+07	4.82314e+07	4.52902e+07	4.25705e+07	4.47001e+07	4.95689e+07	4.01812e+07	4.22631e+07	3.52616e+07	4.64576e+07	4.81575e+07	4.8883e+07	3.87903e+07	4.12427e+07	4.41522e+07
L-Valyl-L-Leucine	C11H22N2O3	Amino acids and derivatives	Amino acids and derivatives	3989-97-7	394085	459971	425107	240406	215534	212906	491798	520484	447014	276056	252331	236383	332140	315371	283447	290108	255834	289185	319251	316643	335172
L-Valyl-L-Phenylalanine	C14H20N2O3	Amino acids and derivatives	Amino acids and derivatives	3918-92-1	204590	212396	231733	150294	113463	134724	219183	206527	251128	126067	117007	128824	140919	106163	148487	131281	148638	141867	158048	164060	162150
L-Xylose*	C5H10O5	Others	Saccharides	609-06-3	82291.7	105692	96771.8	86118.2	99059.8	118870	101023	119694	93251.7	90727.6	67069	92963.7	108795	104909	88394.5	64780.7	90930.8	80012.7	76194	108025	101334
L-isoleucyl-L-aspartyl-L-isoleucine	C16H29N3O6	Amino acids and derivatives	Amino acids and derivatives	-	212778	265930	205019	150723	127451	216106	239371	217210	193941	161824	181750	195016	193938	187292	166210	172884	168452	218317	165128	170670	243809
L-threo-3-Methylaspartate	C5H9NO4	Amino acids and derivatives	Amino acids and derivatives	6061-13-8	2.3062e+06	2.34309e+06	2.13096e+06	1.99033e+06	1.80219e+06	2.29001e+06	3.09469e+06	2.76041e+06	3.17015e+06	2.51409e+06	2.89401e+06	3.07658e+06	2.84431e+06	2.6239e+06	2.62992e+06	2.56528e+06	2.0867e+06	2.48335e+06	2.05526e+06	2.58838e+06	2.51155e+06
L-α-Glutamyl-L-Glutamic Acid	C10H16N2O7	Amino acids and derivatives	Amino acids and derivatives	3929-61-1	197628	178482	215271	170213	164771	179153	285496	304165	240471	206693	218513	217162	266554	359668	336590	238404	242859	238001	197658	239412	228098
L-γ-Glutamyl-L-leucine	C11H20N2O5	Amino acids and derivatives	Amino acids and derivatives	2566-39-4	1.27756e+06	1.19397e+06	1.08896e+06	750148	625484	587590	1.20721e+06	1.45118e+06	1.41969e+06	752073	900936	828795	1.3279e+06	977017	1.66858e+06	1.2663e+06	1.34485e+06	1.53265e+06	949804	1.08882e+06	1.31561e+06
Ladanetin-6-O-β-D-glucoside*	C22H22O11	Flavonoids	Flavones	-	59532	42030.9	51632.3	46175.8	40094.9	52247.6	68439.7	78961.8	52843.7	48643.1	47382.9	15817.7	57639.3	52240.4	69645.4	32786.2	44946.2	48034.6	41308.4	66037.6	49173.6
Laminaran	C18H32O16	Others	Saccharides	9008-22-4	1.05605e+06	685265	936426	1.12008e+06	1.33444e+06	2.39846e+06	867925	906152	995242	914062	1.05708e+06	609623	1.21209e+06	1.10609e+06	741274	648090	1.58532e+06	1.27661e+06	894403	681090	1.17983e+06
Lariciresinol-4'-O-glucoside*	C26H34O11	Lignans and Coumarins	Lignans	143663-00-7	204496	214029	362661	136738	145632	88336.1	131961	154852	156747	121010	73816.1	84706.1	252346	303718	228697	370165	286577	196144	121588	186295	196087
Laricitrin-3-O-glucoside	C22H22O13	Flavonoids	Flavonols	39986-90-8	17943.2	19832.5	13222.6	21718.6	12116.1	29266.4	10764.8	14356.5	18636.6	18886.1	19829.7	16997.5	18638.8	7847.13	17943.2	17940.4	31155	22660.5	25496.5	18886.1	15108.9
Lauramine oxide	C14H31NO	Others	Others	1643-20-5	19460.9	19460.9	19460.9	19460.9	165154	145326	173567	122080	135251	138268	161782	125918	138790	140104	139218	128956	100086	128834	97304.7	99453	118023
Laurocapram	C18H35NO	Alkaloids	Alkaloids	59227-89-3	442168	240062	70495.3	441012	46166.1	184059	299408	641601	279918	730368	546403	178029	455832	188972	327571	593188	200781	373739	681963	667125	689847
Lauryldiethanolamine	C16H35NO2	Others	Others	1541-67-9	3.15909e+06	2.94611e+06	3.15881e+06	3.21865e+06	3.59967e+06	3.33742e+06	4.69253e+06	3.5436e+06	2.91012e+06	3.58504e+06	4.75533e+06	4.29719e+06	3.6283e+06	4.02456e+06	4.84109e+06	4.34319e+06	5.12789e+06	4.38714e+06	4.10126e+06	3.63541e+06	4.13739e+06
Leu-Asp	C10H18N2O5	Amino acids and derivatives	Amino acids and derivatives	32949-40-9	419854	580277	422648	279502	246880	302850	455734	554174	673135	275345	320744	317970	269941	419167	325624	402609	344834	337264	284295	293242	352438
Leu-Pro	C11H20N2O3	Amino acids and derivatives	Amino acids and derivatives	-	1.42286e+06	1.24263e+06	1.15563e+06	715873	684198	729568	1.40207e+06	1.37095e+06	1.44195e+06	758096	687216	750372	1.02692e+06	1.10299e+06	1.18926e+06	1.26204e+06	1.19375e+06	1.31553e+06	890347	958633	1.03895e+06
Leucol	C9H7N	Others	Others	91-22-5	289817	274982	249643	229588	286329	280190	566538	568282	579574	641668	619780	629385	222649	207749	181299	320373	332592	361369	279318	343944	350926
Levopimaric acid*	C20H30O2	Terpenoids	Ditepenoids	79-54-9	79574	67073.7	70621	72508.1	92461.6	105556	92431	72937.1	89641.8	86294.2	51918.4	78537.6	74332	71463.3	94965	105250	84270.2	137079	122138	143325	129929
Ligudicin D	C15H22O2	Terpenoids	Sesquiterpenoids	-	581208	512443	584535	559807	568325	529300	548013	549433	502566	519748	514843	477645	541837	571291	609959	523742	593218	576478	387204	423607	433521
Limocitrin-3-O-galactoside	C23H24O13	Flavonoids	Flavonols	-	11251	27609.1	21481.7	12277.2	22499.5	28156.3	14317.5	14291.8	27709.1	37834.5	19432.4	31703.6	29657.9	38855.8	30679.2	37837.6	37834.5	57098.5	32716.5	31223.2	23523.9
Limocitrin-3-O-glucoside	C23H24O13	Flavonoids	Flavonols	-	15341.7	15347.3	27114.2	23634.4	22499.5	17384	3068.34	3068.34	3068.34	28633.5	31695.3	41094.4	35964.5	45205	42947.2	25566.5	31854	27612.2	31695.3	23520.8	16365.5
Lirioresinol A	C22H26O8	Lignans and Coumarins	Lignans	-	320537	315636	237273	208781	181457	186565	159198	216111	229195	260329	211899	203841	325159	309177	213219	1.11996e+06	451461	501401	288424	394824	367276
Loganin	C17H26O10	Terpenoids	Monoterpenoids	18524-94-2	16890.3	28171.9	47766.5	66130.3	67394	107769	86936.2	89374	47760	46526.9	44081	56329.1	29153.2	24495.2	18378.5	28164.4	20189	19599.1	34286.5	31836.9	37664.8
Loliolide	C11H16O3	Terpenoids	Monoterpenoids	5989-02-6	508935	440582	331082	238704	291121	350856	361250	410940	416702	502448	397947	361528	562461	415069	504043	434823	348896	387056	452160	329992	424519
Lumichrome	C12H10N4O2	Alkaloids	Alkaloids	1086-80-2	32128.9	45156.8	60133.1	33780.1	29982.8	30810.3	28835.7	41931.6	48774.4	21428.5	37076.1	46129.2	42836	25542.5	29959.5	22253	43641	28659.9	45355.6	45353	35602.7
Luteolin-4'-O-glucoside*	C21H20O11	Flavonoids	Flavones	6920-38-3	20557.3	12353.2	12710.2	11425.8	7999.71	14850.8	28043	35318.1	22728	23981.8	11119.1	20454.8	26212.2	43394.8	30678.8	29694.8	43394.8	45569.1	27262.8	28554.2	29531.9
Luteolin-5-(3'',5''-O-Di-Rhamnosyl)glucoside-4'-glucoside	C39H50O24	Flavonoids	Flavones	-	58784.5	49990.7	65472.3	67850.2	54760.8	54753.1	28570.7	46294.2	38097.2	45238.2	47662.9	51186.7	91651.2	114263	107126	47619.8	66272.3	47616.2	66661.2	59348.8	49854.2
Luteolin-6-C-arabinoside-7-O-glucoside	C26H28O15	Flavonoids	Flavones	-	9516.34	13582.5	18993.5	15715.9	11529.4	7316.35	22196.3	154375	10446.7	18801.4	15714.2	21196.1	51303.6	67012.4	53250.3	34556.2	41887.1	37593.4	31324.4	23043.8	34461.4
Luteolin-6-C-glucoside (Isoorientin)	C21H20O11	Flavonoids	Flavones	4261-42-1	182815	166907	156943	121869	130851	87526.6	363836	335308	282197	84659.7	84569.8	134057	175902	171298	172395	319479	256903	294633	197920	226199	248458
Luteolin-6-C-glucoside-7-O-rhamnoside*	C27H30O15	Flavonoids	Flavones	-	112777	146696	98883.2	35042.3	59851	63990.5	152191	284624	136865	107684	53022.1	92291.8	133103	148505	179560	193363	209124	307656	133581	175185	191605
Luteolin-7,3'-di-O-glucoside	C27H30O16	Flavonoids	Flavones	52187-80-1	35250.9	36103.7	51156.8	54570.2	29561.3	30703.6	25019.2	64282.5	42069.2	22744.6	54570.2	69345.8	81850.2	76165.8	84124.7	62529.2	81221.5	60254.7	39791.3	43231.8	44346.7
Luteolin-7-O-gentiobioside	C27H30O16	Flavonoids	Flavones	-	110282	39797.1	103446	101175	121635	65939.2	101171	67081.1	92080.2	76176.9	95490.2	72755.8	131861	94351.3	137546	137546	145501	121631	102310	47757.2	87544.1
Luteolin-7-O-rutinoside	C27H30O15	Flavonoids	Flavones	3563-98-2	48656.4	75393.8	87574.9	96073.7	77844.4	79052.2	142283	55945.7	55945.7	119180	102179	97292.2	117978	83926.4	77844.4	53530.8	46216.5	45007.9	83914.9	52304.9	53527.2
Luteolin-8-C-glucoside (Orientin)	C21H20O11	Flavonoids	Flavones	28608-75-5	247130	187261	292566	156265	183965	99745	388976	292566	338002	130792	145181	131863	217213	207236	180616	391191	202804	319162	155151	175101	196155
Lycoposerramine E	C17H24O3	Alkaloids	Alkaloids	-	94333.6	100907	101752	74602.9	70984.9	79896.1	94752.1	112601	100889	72313.3	74955.6	78546.3	112721	108629	106304	156518	137352	154189	91697.5	113251	90375.3
Lyoniresinol-3α-O-glucoside	C28H38O13	Lignans and Coumarins	Lignans	-	182155	174035	186795	372424	445150	502434	280811	312012	350382	452479	520923	480250	689916	678708	824770	930463	1.02792e+06	865089	496814	684506	621526
Lys-Cys-Cys	C12H24N4O4S2	Amino acids and derivatives	Amino acids and derivatives	-	390325	168162	416871	415888	421787	461191	465205	374595	434570	531991	612520	538874	723619	888791	889595	657859	696212	699159	536818	478810	522162
LysoPC 10:0	C18H38NO7P	Lipids	LPC	22248-63-1	7896.42	9614.81	7372.36	9290.48	3256.05	9672	15822.2	13497.3	10791	6968.9	9309.38	6729.47	13468.5	7209.32	7915.3	15052.1	10241.6	11144.2	10943.5	13497.3	12101.8
LysoPC 12:0	C20H42NO7P	Lipids	LPC	20559-18-6	66642.5	79042.5	75527.1	49891.6	54675.6	50235.2	90418	72909.5	80184.1	57570.1	58656.7	49072.2	50835.1	59963.8	51941.9	67769.9	71205.8	70878.1	56971	53832.8	67227.6
LysoPC 14:0	C22H46NO7P	Lipids	LPC	20559-16-4	3.94765e+06	3.82873e+06	3834254	3.05153e+06	2.90514e+06	3.69163e+06	4.76089e+06	4.38896e+06	4.57553e+06	3.48335e+06	3.57722e+06	3.21529e+06	2.50367e+06	3.11622e+06	2.88639e+06	3.3782e+06	3.17002e+06	3.33528e+06	3.44318e+06	3.41813e+06	3.55465e+06
LysoPC 15:0(2n isomer)*	C23H48NO7P	Lipids	LPC	-	3.02834e+06	2.70185e+06	2.64431e+06	2.65634e+06	2.76886e+06	2.7828e+06	3.50974e+06	3.10329e+06	3.18748e+06	2.98267e+06	3.14655e+06	3.09521e+06	2.63628e+06	2.93653e+06	3.1169e+06	3.01722e+06	3.05495e+06	2.65377e+06	2.74537e+06	2.79367e+06	2.76793e+06
LysoPC 15:0*	C23H48NO7P	Lipids	LPC	108273-89-8	2.78407e+06	2.73325e+06	2.58495e+06	2.34575e+06	2.53552e+06	2.78657e+06	3.1287e+06	3.03717e+06	3.0268e+06	2.64932e+06	3.00595e+06	2.87246e+06	2.4458e+06	2.8043e+06	2.72488e+06	2.92372e+06	3.06957e+06	2.85167e+06	2.4506e+06	2.59811e+06	2.65007e+06
LysoPC 15:1	C23H46NO7P	Lipids	LPC	-	407337	383121	341782	327662	372497	399794	455828	443324	433988	401149	398827	407958	363803	481926	437209	660751	657209	589384	405475	409521	452660
LysoPC 16:0	C24H50NO7P	Lipids	LPC	17364-16-8	6.04929e+06	5.78094e+06	5.86213e+06	5.54697e+06	5.89297e+06	6.16599e+06	6.70294e+06	6.49995e+06	6.90022e+06	5.97272e+06	5.94315e+06	5.95406e+06	6.12624e+06	6.57669e+06	6.73708e+06	6.35774e+06	6.76364e+06	6.62928e+06	5.99957e+06	6.05132e+06	6.0512e+06
LysoPC 16:0(2n isomer)	C24H50NO7P	Lipids	LPC	-	6.06695e+06	6.21301e+06	5.90535e+06	5.57926e+06	5.76775e+06	5.93002e+06	6.53309e+06	6.58517e+06	6.74063e+06	5.75927e+06	5.92202e+06	5.90878e+06	6.11995e+06	7.40156e+06	6.70352e+06	6.47333e+06	6.6506e+06	6.39658e+06	5.66221e+06	5.7991e+06	6.43606e+06
LysoPC 16:1(2n isomer)*	C24H48NO7P	Lipids	LPC	-	2.64668e+06	2.50931e+06	2.45763e+06	2.46209e+06	2.33323e+06	2.71583e+06	3.10727e+06	3.00155e+06	3.02e+06	2.57238e+06	2.57639e+06	2.66389e+06	1.41961e+06	2.05997e+06	1.5119e+06	3.67146e+06	1.76403e+06	1510326	2.62957e+06	2.72987e+06	2.67682e+06
LysoPC 16:1*	C24H48NO7P	Lipids	LPC	76790-27-7	2.564e+06	2.54613e+06	2.70692e+06	2.33959e+06	2.43858e+06	2.75082e+06	3.05511e+06	1.48931e+06	2.98902e+06	2.53192e+06	2.5352e+06	2.56764e+06	1.42923e+06	2.55084e+06	1.50659e+06	3.53594e+06	1.68969e+06	3.53809e+06	2.60391e+06	1.20005e+06	2.73223e+06
LysoPC 16:2(2n isomer)*	C24H46NO7P	Lipids	LPC	-	94947.8	101277	84067.2	90730.3	85653.5	93268.2	130060	127215	94631.6	117133	97839.3	96838.2	100265	102941	99028.9	133310	147841	140545	100704	100859	116435
LysoPC 16:2*	C24H46NO7P	Lipids	LPC	-	99304.2	101511	96438	97074.6	107857	95253.8	111357	114158	126630	109495	112325	107871	104721	105331	94694.1	161483	159806	172025	118338	101814	103111
LysoPC 17:0(2n isomer)*	C25H52NO7P	Lipids	LPC	-	973116	982376	993238	1.10228e+06	1.04613e+06	1.12995e+06	1.2509e+06	1.21723e+06	1.21222e+06	1.1087e+06	1.15208e+06	1.12798e+06	1.03445e+06	1.05745e+06	1.09195e+06	1.50972e+06	1.47603e+06	1.47126e+06	1.00436e+06	1.10222e+06	1.12974e+06
LysoPC 17:0*	C25H52NO7P	Lipids	LPC	50930-23-9	1.17046e+06	1.21204e+06	1.1886e+06	1.26772e+06	1.2563e+06	1.34565e+06	1.52238e+06	1.49275e+06	1.46688e+06	1.26613e+06	1.33432e+06	1.34533e+06	1.18004e+06	1.2792e+06	1.34153e+06	1.70274e+06	1.78253e+06	1.72867e+06	1.23884e+06	1.22648e+06	1.26565e+06
LysoPC 17:1	C25H50NO7P	Lipids	LPC	-	296520	297239	276066	276814	252818	290009	376178	358255	348977	321897	285003	288989	194250	219895	226950	424891	394757	411447	295338	315488	305261
LysoPC 17:2	C25H48NO7P	Lipids	LPC	-	264015	255358	246400	244444	214745	275372	347442	355264	299806	272982	295504	294547	189388	216378	212529	324016	325688	315591	235088	239131	292464
LysoPC 18:0	C26H54NO7P	Lipids	LPC	19420-57-6	4.46874e+06	4.48265e+06	4.43455e+06	4.49383e+06	4.44625e+06	4.70927e+06	4.41174e+06	4.35139e+06	4.23561e+06	3.6066e+06	3.6071e+06	3.80668e+06	6.4918e+06	6.77537e+06	6.82098e+06	7.32952e+06	7.50296e+06	7.0728e+06	4.38467e+06	4.5051e+06	4.807e+06
LysoPC 18:0(2n isomer)	C26H54NO7P	Lipids	LPC	-	1.04502e+06	1.05079e+06	982190	1.10082e+06	1.07705e+06	1.18686e+06	966300	1.11211e+06	1.08413e+06	877646	1.03385e+06	924429	1.66986e+06	1.67573e+06	1.63173e+06	1.7158e+06	1.92138e+06	1.91562e+06	1.16431e+06	1.16887e+06	1.19678e+06
LysoPC 18:1	C26H52NO7P	Lipids	LPC	-	4.27968e+07	4.16985e+07	4.05573e+07	3.18444e+07	3.58632e+07	3.35842e+07	3.58344e+07	3.81959e+07	3.73739e+07	2.90623e+07	3.32017e+07	3.02202e+07	2.85206e+07	3.14127e+07	3.11156e+07	3.9867e+07	4.13341e+07	4.27506e+07	3.57962e+07	3.32416e+07	3.85361e+07
LysoPC 18:1(2n isomer)	C26H52NO7P	Lipids	LPC	-	3.63492e+07	4.07338e+07	3.748e+07	3.05807e+07	3.38343e+07	3.48941e+07	3.61504e+07	3.49209e+07	3.61795e+07	3.02686e+07	2.94376e+07	3.34935e+07	2.85801e+07	2.90005e+07	3.07769e+07	4.13501e+07	4.09386e+07	3.84787e+07	3.06316e+07	3.22248e+07	3.30055e+07
LysoPC 18:2	C26H50NO7P	Lipids	LPC	-	484582	504847	475572	458426	427402	459318	489821	545071	492591	381254	438633	484974	415390	370674	431456	517815	539638	492477	444337	445976	413497
LysoPC 18:2(2n isomer)	C26H50NO7P	Lipids	LPC	-	1.05207e+06	457237	462363	989310	410648	475324	1.13363e+06	1.09932e+06	505349	930603	972910	439513	393211	399796	902077	1.1887e+06	1.18939e+06	1.16285e+06	447833	466177	446025
LysoPC 18:3	C26H48NO7P	Lipids	LPC	-	9.10644e+06	8.20593e+06	8.60332e+06	8.0777e+06	8.39614e+06	8.07298e+06	1.1149e+07	1.04154e+07	1.05238e+07	8.53292e+06	8.82198e+06	9.28587e+06	7.74387e+06	7.72881e+06	7.96564e+06	1.2354e+07	1.16909e+07	1.28081e+07	8.77462e+06	8.41683e+06	8.89225e+06
LysoPC 18:3(2n isomer)	C26H48NO7P	Lipids	LPC	-	1.23296e+07	1.35208e+07	1.15744e+07	1.06937e+07	1.12269e+07	1.23473e+07	1.51679e+07	1.41291e+07	1.49358e+07	1.27609e+07	1.2926e+07	1.21721e+07	1.07339e+07	1.08031e+07	1.25263e+07	1.7401e+07	1.7226e+07	1.59228e+07	1.19972e+07	1.12296e+07	13774223
LysoPC 19:0	C27H56NO7P	Lipids	LPC	108273-88-7	393668	355177	224850	223546	373698	441577	248577	244054	253490	243073	249048	219814	284382	186727	194212	411727	390885	389652	312726	222566	219431
LysoPC 19:1	C27H54NO7P	Lipids	LPC	-	94638.6	102027	100350	100335	97539.6	104598	129646	131924	128668	101482	110702	105157	82494.7	94898.8	94141.4	154808	150908	165063	99764.3	103096	115442
LysoPC 20:1	C28H56NO7P	Lipids	LPC	-	406640	518226	499591	450966	495030	507562	475652	529060	537477	424280	492822	498566	512917	549658	536761	627975	732834	705629	392884	463254	456026
LysoPC 20:2	C28H54NO7P	Lipids	LPC	-	568213	552843	545713	519660	511623	529143	644758	649115	659248	527848	535350	568425	595737	660900	665099	764220	778136	754939	569306	564664	594832
LysoPC 20:2(2n isomer)	C28H54NO7P	Lipids	LPC	-	513086	565934	525031	520057	521456	559756	700928	651708	641431	521879	513349	538081	608298	667238	659502	736965	806038	738558	541796	570151	592549
LysoPC(18:3(9Z,12Z,15Z))	C26H48NO7P	Lipids	LPC	-	4.56253e+06	4.34448e+06	4.5965e+06	3.87622e+06	4.28652e+06	4.317e+06	5.92225e+06	5.40469e+06	6.17023e+06	4.78812e+06	5.06609e+06	5.04922e+06	4.30824e+06	4.56879e+06	3.64445e+06	7.49706e+06	6.88449e+06	6.55218e+06	4.1753e+06	5.25978e+06	5.24559e+06
LysoPE 14:0(2n isomer)*	C19H40NO7P	Lipids	LPE	-	185824	187084	166915	146523	130458	168157	222672	219143	221373	168355	154589	143911	133213	128458	142047	161858	199538	163079	178993	170213	175573
LysoPE 14:0*	C19H40NO7P	Lipids	LPE	-	191177	189919	168787	116104	119965	135095	185477	208251	197126	122734	138922	123757	128227	160162	126614	154303	167213	153147	149920	149318	148342
LysoPE 15:0(2n isomer)*	C20H42NO7P	Lipids	LPE	-	150606	128205	133551	109945	110343	133187	159290	168778	168364	133893	130628	151229	129663	129921	120105	177722	193761	172275	138268	154549	154938
LysoPE 15:0*	C20H42NO7P	Lipids	LPE	-	128108	141194	143558	97625.1	119097	138080	184318	177910	178885	122760	141514	150499	130616	145164	161468	184328	167637	166575	156469	157836	142966
LysoPE 16:0	C21H44NO7P	Lipids	LPE	53862-35-4	1.20454e+07	1.27791e+07	1.2148e+07	9.72191e+06	1.01594e+07	1.04366e+07	1.50551e+07	1.40709e+07	1.36965e+07	1.07027e+07	1.00575e+07	1.05932e+07	1.2682e+07	1.37141e+07	1.42508e+07	1.38465e+07	1.38832e+07	1.33887e+07	1.18785e+07	1.18297e+07	1.24145e+07
LysoPE 16:0(2n isomer)	C21H44NO7P	Lipids	LPE	-	1.25777e+07	1.22234e+07	1.23674e+07	9.7681e+06	1.02264e+07	1.09782e+07	1.46909e+07	1.46449e+07	1.43311e+07	1.05026e+07	1.02077e+07	1.04967e+07	1.24939e+07	1.32555e+07	1.34557e+07	1.37455e+07	1.48752e+07	1.36533e+07	1.18788e+07	1.28108e+07	1.27955e+07
LysoPE 16:1(2n isomer)*	C21H42NO7P	Lipids	LPE	-	156315	146875	138922	132015	131164	138870	168564	165057	218569	129018	132023	143927	148967	147186	136621	222501	237909	202556	147079	134799	148328
LysoPE 16:1*	C21H42NO7P	Lipids	LPE	-	174676	140992	142814	139918	116306	140282	173523	164711	173037	121346	135912	143564	147216	148829	145962	196902	217873	205104	143917	157020	155600
LysoPE 17:0	C22H46NO7P	Lipids	LPE	-	43140.7	43537.3	50652	36738.3	29829.6	42271.9	54852	49734	52136	42377.9	46609.3	37934.5	44736.5	49216	42044.5	62559	68746.8	58835.8	45093.2	52763.1	44654.9
LysoPE 17:1(2n isomer)	C22H44NO7P	Lipids	LPE	-	25217.5	21824.1	16715.2	16435.2	10437.8	21376.8	20380.3	24882	23666.2	17372.6	17587.6	16924.8	15732.5	16202.2	21486.7	16595.2	26878.5	28107.8	16922	17428.5	19830.4
LysoPE 18:0	C23H48NO7P	Lipids	LPE	69747-55-3	124992	149045	135388	122536	122410	126035	153450	138687	131917	111765	112743	123779	166302	179304	183738	168836	182389	189063	151182	156710	152388
LysoPE 18:0(2n isomer)	C23H48NO7P	Lipids	LPE	-	36641.6	42892.1	43772.1	27810.9	30597.1	43599.3	31966.1	28834.7	41575.8	31103.7	30424.1	29815.3	40454.5	40359.9	37322.2	48669.8	43582.3	36384.8	39946	39265.3	44012.2
LysoPE 18:1(2n isomer)*	C23H46NO7P	Lipids	LPE	-	1.78288e+06	1.73859e+06	1.84777e+06	1.48266e+06	1.53184e+06	1.49208e+06	1.70439e+06	1.83748e+06	1.78692e+06	1.24436e+06	1.32354e+06	1.41769e+06	1.55579e+06	1.64471e+06	1.55413e+06	1.89589e+06	1.89225e+06	1.79073e+06	1.60581e+06	1.82935e+06	1.59687e+06
LysoPE 18:1*	C23H46NO7P	Lipids	LPE	89576-29-4	2.94317e+06	2.95397e+06	2.7695e+06	2.337e+06	2.25823e+06	2.23798e+06	2.77357e+06	2.73954e+06	2.69173e+06	2.29296e+06	2.33217e+06	2.13929e+06	2.45408e+06	2.69403e+06	2.40333e+06	2.95476e+06	3.07573e+06	3.14184e+06	2.48813e+06	2.65159e+06	2.70306e+06
LysoPE 18:2	C23H44NO7P	Lipids	LPE	-	1.67168e+07	1.75609e+07	1.65957e+07	1.52975e+07	1.43324e+07	1.50415e+07	1.75552e+07	1.87333e+07	1.71677e+07	1.47636e+07	1.43353e+07	1.41261e+07	1.70855e+07	1.75566e+07	1.79959e+07	2.01803e+07	2.00035e+07	1.95354e+07	1.67588e+07	1.69346e+07	1.80582e+07
LysoPE 18:2(2n isomer)	C23H44NO7P	Lipids	LPE	-	1.78777e+07	1.77854e+07	1.64973e+07	1.44383e+07	1.52546e+07	1.70306e+07	2.04727e+07	1.8277e+07	1.85567e+07	1.46556e+07	1.39787e+07	1.47594e+07	1.81682e+07	1.76834e+07	1.76991e+07	1.99662e+07	1.9852e+07	1.99014e+07	1.66066e+07	1.6966e+07	1.78338e+07
LysoPE 18:3	C23H42NO7P	Lipids	LPE	-	1.02333e+06	1.13537e+06	1.01005e+06	954299	837957	970446	1.29147e+06	1.29297e+06	1.28711e+06	989334	947431	1.04779e+06	944389	1.02603e+06	1.04918e+06	1.46665e+06	1.56318e+06	1.34003e+06	1.03721e+06	1.11399e+06	1.09253e+06
LysoPE 18:3(2n isomer)	C23H42NO7P	Lipids	LPE	-	1.13225e+06	1.17145e+06	1.1257e+06	868616	917380	1.01103e+06	1.24499e+06	1.40456e+06	1.34364e+06	1.1385e+06	994603	999580	995737	1.05521e+06	1.02663e+06	1.50188e+06	1.5566e+06	1.57923e+06	1.08508e+06	1.11057e+06	1.14386e+06
LysoPE 20:2	C25H48NO7P	Lipids	LPE	-	40812.9	40335.7	47921	32364.9	35010.1	33199.1	52510.8	54524	48687.6	31618.9	33829.7	39136.7	52829.4	54176.5	55143.4	50143.2	51175.7	53255	39280.7	48262.9	41323.6
LysoPE 20:2(2n isomer)	C25H48NO7P	Lipids	LPE	-	46555.1	40633.8	39211.4	31591.9	27126.1	30697.1	47206	51726.1	52772.6	25653.9	28728.7	35696.4	45329.6	52254.8	49145.8	54490.5	57932.5	49319	38652.9	44830.8	42590.8
LysoPE 20:5	C25H42NO7P	Lipids	LPE	-	137729	167681	142101	128469	133209	147538	188138	170970	158202	140549	128813	147680	157089	152422	159629	175255	187024	168397	133551	152720	158898
MG(18:3(9Z,12Z,15Z)/0:0/0:0)	C21H36O4	Lipids	Glycerol ester	129828-41-7	294732	249381	270622	296376	263418	284257	308488	256921	260510	250469	259979	257992	245071	238953	256225	254066	233467	250065	248995	237436	274580
Machilusolide D	C18H30O3	Others	Lactones	-	660885	650127	703794	508878	523387	522951	642869	688980	627107	406801	395598	427320	652274	624293	480024	765008	653233	674590	498961	629959	609088
Malic acid-1-O-diglucoside	C16H26O15	Organic acids	Organic acids	-	166092	160088	166710	149810	196594	217418	132124	215657	175615	136061	137171	176775	132361	143013	138269	203607	122791	131335	129319	172948	199719
Malonic acid	C3H4O4	Organic acids	Organic acids	141-82-2	7.5759e+06	4.93069e+06	6.05606e+06	4.65348e+06	4.82089e+06	6.11293e+06	5.00075e+06	7.47943e+06	4.19187e+06	4.44619e+06	4.61492e+06	4.09044e+06	9.80578e+06	5.11352e+06	3.39994e+06	3.99189e+06	3.95667e+06	5.18948e+06	5.17468e+06	5.57186e+06	5.4296e+06
Malonyl roseoside	C22H32O11	Terpenoids	Sesquiterpenoids	-	10951.4	10951.4	10951.4	10951.4	10951.4	10951.4	69818.9	90938.1	100815	64279.7	102467	57138.7	91651.2	170206	124978	158302	135709	161872	54757.2	83324.8	94535.9
Maltitol	C12H24O11	Others	Saccharides	585-88-6	306450	303474	476127	365375	477673	453353	295272	300537	337230	435523	349769	499289	351978	292555	274304	371105	368344	473205	361881	308554	492102
Maltopentaose	C30H52O26	Others	Saccharides	34620-76-3	97726	97083.8	91944.1	90655.8	97117.9	151743	82934.7	106074	95787.5	57221.4	101585	111880	79326.5	86145.5	63946.1	63008.5	90022.9	67517.6	54375	79076	70076.1
Maltotriose	C18H32O16	Others	Saccharides	1109-28-0	777501	805384	940742	825246	971714	874474	1.08442e+06	911098	851055	687171	895662	814755	994940	903964	1.03637e+06	1.00655e+06	1.03587e+06	940097	830411	835710	612969
Malvidin-3-O-(6''-O-caffeoyl)glucoside	C32H31O15+	Flavonoids	Anthocyanidins	-	283029	236871	128463	108054	221081	187098	156724	358336	215066	171443	154886	172496	211294	304893	471430	673030	678919	597627	310964	394776	312224
Malvidin-3-O-(6''-O-p-coumaroyl)glucoside	C32H31O14+	Flavonoids	Anthocyanidins	158189-28-7	1.69007e+06	1.47947e+06	2.04627e+06	1.72818e+06	1.22992e+06	2.14168e+06	2.23691e+06	1.34364e+06	2.08451e+06	1.32258e+06	1.62268e+06	1.44179e+06	1.98154e+06	2.31902e+06	1.44262e+06	2.56536e+06	2.30598e+06	1.882e+06	1.69406e+06	1.37207e+06	1.23413e+06
Malvidin-3-O-(6''-O-p-coumaroyl)glucoside-5-O-glucoside	C38H41O19+	Flavonoids	Anthocyanidins	-	133264	141656	60986.1	72970.9	151349	118862	107938	272513	127691	138427	68065.6	177139	140658	117978	186102	96056.4	126046	129662	129042	214892	206509
Mandelic acid	C8H8O3	Phenolic acids	Phenolic acids	90-64-2	50638.5	19738.6	38707.7	42569.4	50222.4	46448.7	31942	38910	62335.4	45487.1	47178.4	56132.4	62442.1	37591.4	66754.7	53223.1	56132.4	44152.4	47843.1	49800.5	39471.6
Mandelic acid-β-glucoside	C14H18O8	Phenolic acids	Phenolic acids	-	393665	398265	382446	409121	386757	431621	475203	495505	432455	580220	665442	576937	352583	349806	332310	496538	429993	477704	438477	457431	430182
Manglieside D	C26H34O11	Lignans and Coumarins	Lignans	-	708882	622220	989835	1.09373e+06	986382	946451	713022	601402	579976	425789	279716	339085	528581	460104	521754	124451	118741	100245	543234	699851	416823
Manninotriose	C18H32O16	Others	Saccharides	13382-86-0	26676.4	31714.4	28800.7	23412.1	18951.2	12960.2	18295.4	20057.8	28691.4	20406.1	17888.2	17288.9	12552.2	20388.1	26679.3	14353.5	10807.1	20292.8	14865.2	22103.1	28961.9
Mearnsetin-3-O-glucoside	C22H22O13	Flavonoids	Flavonols	-	29847	63258.6	34618.6	35810.7	31470	16718.6	41956.5	38461	32230.7	34618.6	22682.9	13136.9	39630.7	56098.6	50141.3	27458.6	11946.5	16322.8	15162.2	39390.7	30310.3
Medioresinol-4'-O-(6'''-acetyl)glucoside	C29H36O13	Lignans and Coumarins	Lignans	-	74347.2	105490	100467	100467	77890.6	91428.6	68897	90862.3	92047.9	67319.3	39587.9	37607.9	75895.8	78370.4	82396.7	31152.3	24124.4	20977	48923.9	58390.4	55039.2
Melibiose	C12H22O11	Others	Saccharides	585-99-9	1.00882e+07	1.31361e+07	1.23603e+07	1.16743e+07	1.22377e+07	1.07608e+07	1.01998e+07	1.10264e+07	1.16946e+07	1.19268e+07	1.08774e+07	1.21988e+07	1.0333e+07	9.25227e+06	9.8184e+06	1.01862e+07	1.1044e+07	9.60811e+06	1.06395e+07	9.3819e+06	1.10379e+07
Menatetrenone (Vitamin K2)	C31H40O2	Others	Vitamin	11032-49-8	772552	1.46405e+07	964551	822041	1.60299e+07	1.2703e+06	1.05204e+06	1.5818e+07	1.31273e+06	3.0504e+06	1.39723e+07	2.26921e+06	738685	2.4423e+06	1.18622e+06	446568	1.4994e+07	1.42455e+06	7.92938e+06	2.19577e+07	13691301
Mesitaldehyde	C10H12O	Others	Aldehyde compounds	487-68-3	2.85817e+06	596267	491056	581058	1.41384e+06	591205	555597	540074	429063	598445	510376	626095	814696	580162	464496	491328	609584	538407	340360	342774	328139
Meso-Erythritol*	C4H10O4	Others	Saccharides	149-32-6	1.74826e+06	2.80172e+06	2.10242e+06	3.30802e+06	2.58604e+06	3.99189e+06	4.21073e+06	3.50264e+06	3.49124e+06	3.04405e+06	1.75924e+06	3.17355e+06	4.09165e+06	3.85571e+06	4.4605e+06	1.73514e+06	3.9928e+06	4.47054e+06	3.61543e+06	3.50678e+06	4.34432e+06
Met-Val-Met	C15H29N3O4S2	Amino acids and derivatives	Amino acids and derivatives	-	385297	463009	546816	520368	508002	609945	449220	536794	502505	671000	939535	768182	1.3049e+06	811791	918766	717951	886547	890188	530900	813946	584670
Methanesulfonic acid	CH4O3S	Organic acids	Organic acids	75-75-2	367108	313606	343588	324142	340277	311985	376003	401497	331873	321520	370308	338795	487826	503800	491778	539689	436055	553577	338728	503328	406796
Methoxyindoleacetic acid	C11H11NO3	Alkaloids	Plumerane	3471-31-6	3.58791e+06	3.20176e+06	3.32272e+06	3.35382e+06	3.7012e+06	3.25541e+06	7.21759e+06	7.11447e+06	6.05718e+06	8.38337e+06	8.97621e+06	9.16194e+06	2.36482e+06	2.36433e+06	2.41898e+06	4.40465e+06	4.19642e+06	4.1556e+06	4.33232e+06	4.26477e+06	4.76013e+06
Methyl (4E,8E,11E)-5,9,13-trimethyltetradeca-4,8,11-trienoate	C18H30O2	Others	Others	-	101198	89404.3	119944	74851.6	71803.1	80369	97035.1	109528	93641.7	76137.5	91281.5	87962	100661	104749	84495.4	118470	106809	118415	86745.9	93813.9	93800.5
Methyl 14-methylpentadecanoate	C17H34O2	Lipids	Free fatty acids	5129-60-2	659730	553943	589671	545012	455771	471955	650384	675488	797439	570399	467278	551231	702994	626909	632922	882994	741945	765930	578229	698054	814457
Methyl 2,4-dihydroxyphenylacetate*	C9H10O4	Phenolic acids	Phenolic acids	67828-42-6	110032	73251.7	88254.2	78539.1	63100.5	90904.1	86488.4	89127.1	69714	84703.9	97959.3	82070.2	71488.6	85606.8	97961.9	114713	101481	135161	74229.3	66185.6	122657
Methyl 3-aminopropanoate	C4H9NO2	Amino acids and derivatives	Amino acids and derivatives	4138-35-6	5.44919e+06	5.48345e+06	5.43742e+06	5.22047e+06	5.51347e+06	5.37069e+06	5.20311e+06	5.43514e+06	5.53011e+06	5.21725e+06	4.90741e+06	5.20354e+06	4.45261e+06	4.21743e+06	4.39265e+06	5.9489e+06	6.23667e+06	6.0346e+06	4.85412e+06	4.981e+06	5.42854e+06
Methyl 4-hydroxybenzoate	C8H8O3	Phenolic acids	Phenolic acids	99-76-3	715133	743286	808610	1.27934e+06	1.20562e+06	1.35313e+06	1.00919e+06	1.01767e+06	879891	1.25714e+06	1.31906e+06	1.22576e+06	1.031e+06	989588	918452	1.16994e+06	1.18721e+06	1.1364e+06	872411	958183	1.11838e+06
Methyl 6-O-galloyl-glucoside	C14H18O10	Phenolic acids	Phenolic acids	-	207059	126079	222912	254034	200733	191037	276398	223979	209436	245336	149322	243399	687426	405285	260681	384971	392772	286095	156108	198792	146447
Methyl cumalate	C7H6O4	Others	Lactones	6018-41-3	223614	225384	271141	325066	275881	365794	292360	273302	296438	308475	284146	282383	282816	266772	212005	412668	352657	359230	270702	303628	306298
Methyl dioxindole-3-acetate	C11H11NO4	Alkaloids	Plumerane	57061-18-4	1.05782e+06	1.17888e+06	1.08201e+06	855035	865081	1.10936e+06	759605	1.07565e+06	1.40558e+06	1.44927e+06	1.58197e+06	1.91809e+06	1.07264e+06	1.31495e+06	1.42365e+06	1.92597e+06	1.75936e+06	1.61804e+06	1.28727e+06	1.35856e+06	1.27191e+06
Methyl gallate	C8H8O5	Phenolic acids	Phenolic acids	99-24-1	13185.4	18539.3	17579.5	29127.6	31771.9	35307.5	18487.9	9717.14	15011.1	37945.3	37073.3	27362	20307.7	19336.7	14065.7	51185	33389.1	44075.5	27399.9	35303	31489.4
Methyl jasmonate	C13H20O3	Organic acids	Organic acids	1211-29-6	598023	141818	120377	124264	320237	125579	118630	107708	111519	108664	121092	149468	169051	124916	109962	115675	142756	145592	68915.4	78394.3	87127.7
Methyl linolenate	C19H32O2	Lipids	Free fatty acids	301-00-8	26702.8	38921	28353.1	18697.4	31724.7	25478.6	26055.6	27618.8	25197.3	19972.1	28974.6	27176.5	28144.3	34894.1	37166.6	30541	37659.3	38659.1	22934.4	30077.6	36169.5
Methyldopa	C10H13NO4	Amino acids and derivatives	Amino acids and derivatives	555-30-6	56041.3	49967.8	42137.8	43217.8	40787.9	41873.2	28234.8	51314.5	39837.8	49970.7	30251	46598.4	30867.9	23637.9	36100	33427.4	40784.8	34285.7	36767.7	33427.4	29576.7
Methylesculin	C16H18O9	Lignans and Coumarins	Coumarins	20186-29-2	9256.49	9256.49	9256.49	9256.49	9256.49	9256.49	9256.49	9256.49	9256.49	9256.49	9256.49	9256.49	9256.49	66461.2	9256.49	9256.49	9256.49	46282.5	2.22811e+06	1.36026e+06	949933
Methylmalonic acid*	C4H6O4	Organic acids	Organic acids	516-05-2	2.24929e+07	2.33907e+07	2.03718e+07	1.52701e+07	1.42013e+07	1.53755e+07	2.08914e+07	2.03913e+07	2.16301e+07	1.68664e+07	1.68749e+07	1.5384e+07	2.32822e+07	2.52885e+07	2.13746e+07	1.97625e+07	1.97172e+07	2.0964e+07	1.7841e+07	2.27441e+07	2.25518e+07
Methylpicraquassioside A	C19H24O10	Lignans and Coumarins	Coumarins	-	255085	281360	256841	273062	284776	247830	344253	262447	335304	194660	284776	270358	276768	252334	114344	413797	459600	390212	301000	298296	251480
Methylsalicylate-2-O-glucoside	C14H18O8	Phenolic acids	Phenolic acids	10019-60-0	47974.6	41576.5	57567.6	61896.7	37562.9	62366.5	50082.6	51678.9	39184.9	49576.6	47178.4	65814.1	42311.2	49361.8	38399.9	43979.1	39182.6	31937.8	53206.6	41583.3	31932.1
Mimoside	C14H20N2O9	Alkaloids	Alkaloids	36518-12-4	84746.5	99182.6	145813	108749	140421	162815	103779	73568.3	98524.5	111659	94597.9	125262	92038.9	86046.4	105094	107062	121292	110733	92613.5	116258	89987.1
Mono-Methyl Glutarate*	C6H10O4	Organic acids	Organic acids	1501-27-5	60888.9	80296.7	60224.5	65779.3	69241.3	69722.8	68952.9	87364.2	78539.1	82434.6	43252.1	64027.2	58478.3	60846.3	81574.2	78052.2	63538.6	72805	59669.7	66106.8	79751
Monolinolenin*	C21H36O4	Lipids	Glycerol ester	75685-85-7	872183	787812	801473	676912	601710	664271	1.01424e+06	989280	1.01954e+06	762732	783898	798604	786347	794813	878523	889598	838071	814477	818999	897051	845099
Monomethyl succinate*	C5H8O4	Organic acids	Organic acids	3878-55-5	85871.4	97556.2	89321.7	79705.1	68820.4	80383.6	112854	119722	100325	62556.3	70043.1	73543.5	73065	78330.4	74909.2	72835.7	61850.4	88788.1	87762.5	63217.1	99337.5
Monopalmitin*	C19H38O4	Lipids	Glycerol ester	542-44-9	183757	130273	157016	166877	183668	181932	168053	169446	160235	150557	138305	146545	190616	197323	172436	206223	174916	161716	134384	166640	163328
Morin	C15H10O7	Flavonoids	Flavonols	480-16-0	2037.4	2037.4	2037.4	2037.4	2037.4	2037.4	2037.4	2037.4	2037.4	2037.4	2037.4	2037.4	2037.4	2037.4	10187	2037.4	2037.4	2037.4	15685.8	12890.9	12673.9
Mucic acid Dimethyl Ester	C8H14O8	Organic acids	Organic acids	-	583947	643414	933683	607495	584727	730087	569893	733210	929980	495837	733366	559865	935247	874353	523053	1.02858e+06	566892	975269	843907	650229	669037
Muconic acid	C6H6O4	Organic acids	Organic acids	1119-72-8	1.11866e+07	8.13064e+06	8.48044e+06	9.90693e+06	9.62228e+06	9.75445e+06	1.40273e+07	1.09874e+07	1.1065e+07	9.09276e+06	1.03609e+07	8.72375e+06	8.69289e+06	8.71106e+06	9.31867e+06	1.18428e+07	8.61773e+06	1.30141e+07	7.42767e+06	6.8715e+06	8.36555e+06
Multifidol Glucoside	C17H24O9	Phenolic acids	Phenolic acids	-	20759	36318.5	37188.2	30176	34591.4	38805.3	33285	53607.7	42372.6	62251	39775.3	49151.3	156474	223030	225571	140048	190184	153863	48416.5	120169	108919
Murrayacarpin A glucoside	C17H20O9	Lignans and Coumarins	Coumarins	-	1.16231e+06	1.1066e+06	1.01121e+06	1.10465e+06	1.13408e+06	967735	948437	1.16523e+06	875389	695313	469734	649376	256833	314255	150345	449903	380024	406123	732780	705752	730808
Myricatomentogenin	C20H22O5	Others	Others	-	416377	396557	417622	381429	392046	397918	380549	382906	441648	364717	321136	371413	362194	391362	394535	376940	340806	387049	329574	368414	329346
Myristoleic acid	C14H26O2	Lipids	Free fatty acids	544-64-9	1001.88	1001.88	1001.88	8104.77	5888.04	5700.32	7947.14	9503.75	7422.26	9010.9	5462.08	8310.99	6523.59	5433.97	5591.05	5009.39	5653.5	6090.26	10423.4	12207	13222.5
Myrtucommulone B	C24H30O6	Others	Others	54247-23-3	3.05791e+06	3.09814e+06	2.67462e+06	2.76648e+06	4.34079e+06	2.91564e+06	3.05776e+06	3.19834e+06	2.45896e+06	3.03749e+06	3.07669e+06	3.06066e+06	3.20519e+06	2.4212e+06	3.15634e+06	2.93043e+06	3.75072e+06	2.44511e+06	3.26067e+06	3.4263e+06	3.24483e+06
N',N'',N'''-p-Coumaroyl-cinnamoyl-caffeoyl spermidine	C34H37N3O6	Alkaloids	Phenolamine	-	79027.9	92923	72950.4	66002.9	59933.1	66002.9	89447.9	88580.4	79895.4	64268	48641.6	59062.9	48638	59154.3	67731.8	82500.4	87724.2	68607.9	58190.5	65135.4	61655.1
N',N''-Diferuloylspermidine	C27H35N3O6	Alkaloids	Phenolamine	-	421339	556195	621890	211556	183939	163733	363972	252191	431946	257975	229273	390112	257741	195903	244912	732645	598253	632193	348479	278202	297386
N'-Formylkynurenine	C11H12N2O4	Amino acids and derivatives	Amino acids and derivatives	1022-31-7	159814	159362	178446	384508	371081	334969	271192	241187	283361	263089	238887	274693	139306	153000	104492	368802	362021	404657	221960	271120	229673
N(6),N(6)-Dimethyl-L-lysine	C8H18N2O2	Amino acids and derivatives	Amino acids and derivatives	2259-86-1	5.84763e+07	6.2427e+07	6.17743e+07	7.87869e+07	7.83665e+07	8.36516e+07	5.57516e+07	5.76146e+07	5.95629e+07	6.65519e+07	6.56321e+07	6.61074e+07	4.54331e+07	4.67904e+07	4.33558e+07	5.44609e+07	5.47884e+07	6.07277e+07	5.46352e+07	5.79888e+07	5.94745e+07
N,N'-Diferuloylputrescine	C24H28N2O6	Alkaloids	Phenolamine	42369-86-8	160198	162462	113198	89511.8	72003.4	74826.1	182429	221870	146096	33079.6	45924.7	23691.9	16703.3	20413.3	14179.6	746095	1.6469e+06	346992	214825	222451	239799
N,N'-Dimethylarginine;SDMA*	C8H18N4O2	Amino acids and derivatives	Amino acids and derivatives	30344-00-4	982883	1.03495e+06	989220	1.11076e+06	1.03394e+06	1.07701e+06	992828	1.15819e+06	1.06808e+06	966518	922672	939729	741023	768584	718022	1.06987e+06	1.06072e+06	1.02313e+06	856900	827462	924483
N,N-Dimethyl-5-methoxytryptamine	C13H18N2O	Alkaloids	Plumerane	1019-45-0	61251.6	122205	125740	51455.3	160979	99106.3	95187.2	47495.3	43673.9	4209.8	4209.8	39429.5	33909.2	21049	39763.2	4209.8	4209.8	4209.8	38114.8	81086.9	55984.8
N,N-Dimethylglycine	C4H9NO2	Amino acids and derivatives	Amino acids and derivatives	1118-68-9	6.32617e+06	6.8305e+06	6.54963e+06	5.3972e+06	5.3942e+06	5.35012e+06	6.24365e+06	6.48358e+06	6.62107e+06	5.77357e+06	5.3581e+06	5.54509e+06	5.14323e+06	5.15921e+06	4.73656e+06	6.302e+06	6.48001e+06	6.21502e+06	5.08811e+06	5.30927e+06	5.50134e+06
N-(1-Deoxy-1-fructosyl)Alanine	C9H17NO7	Amino acids and derivatives	Amino acids and derivatives	-	1.00357e+06	826201	998312	1.04928e+06	819535	650450	1.20625e+06	1.25671e+06	995197	420146	374803	284703	436389	388321	425170	389160	479203	633243	518445	850989	815688
N-(1-Deoxy-1-fructosyl)Asparagine	C10H18N2O8	Amino acids and derivatives	Amino acids and derivatives	-	778456	665528	631360	642954	467518	416544	577594	538201	679488	491818	562859	538152	459674	403398	418731	586269	495917	621169	421607	528638	566898
N-(1-Deoxy-1-fructosyl)Glutamic acid	C11H19NO9	Amino acids and derivatives	Amino acids and derivatives	-	1.11686e+06	969275	984409	1.11101e+06	1.10708e+06	835069	1.22656e+06	719340	1.09108e+06	822568	669046	723072	906594	724515	681928	573034	506687	608021	984301	697852	543958
N-(1-Deoxy-1-fructosyl)Leucine	C12H23NO7	Amino acids and derivatives	Amino acids and derivatives	-	5.71734e+06	5.57893e+06	6.48515e+06	2.31826e+06	2.59831e+06	2.38615e+06	6.1292e+06	6.33067e+06	5.12374e+06	1.94869e+06	2.32976e+06	2.35066e+06	2.47584e+06	2.32372e+06	2.18982e+06	4.53124e+06	4.31655e+06	4.01069e+06	3.50758e+06	3.8702e+06	3.66276e+06
N-(1-Deoxy-1-fructosyl)Phenylalanine	C15H21NO7	Amino acids and derivatives	Amino acids and derivatives	-	1.19033e+06	1.21333e+06	1.36231e+06	553713	586853	548986	1.34521e+06	1.36498e+06	1.38079e+06	651460	687307	744497	644013	627180	475663	851083	782611	755038	847133	976745	904749
N-(1-Deoxy-1-fructosyl)Piperidic acid	C10H19NO7	Alkaloids	Alkaloids	-	2.95444e+06	2.60255e+06	2.95439e+06	2.09958e+06	2.49136e+06	2.08098e+06	3.37602e+06	3.19042e+06	3.49784e+06	1.72087e+06	1.72808e+06	1.78322e+06	1.28662e+06	871269	1.32432e+06	1.80995e+06	1.5157e+06	1.34234e+06	1.51194e+06	2.16651e+06	2.66034e+06
N-(1-Deoxy-1-fructosyl)Tryptophan	C17H22N2O7	Amino acids and derivatives	Amino acids and derivatives	-	25323.9	25358.5	18598.5	20852.9	17475.5	30444.8	29865.7	39222.6	32116.8	46770.9	37194	37192.3	47750.2	34376.3	36625.7	21415.7	21978.5	20288.5	22891.3	25358.5	28175.7
N-(1-Deoxy-1-fructosyl)Tyrosine	C15H21NO8	Amino acids and derivatives	Amino acids and derivatives	-	235281	262623	254359	190791	152312	144151	228490	235320	288694	152345	145801	154543	126157	180615	172801	214911	140753	164046	170441	155322	183160
N-(1-deoxy-1-xylosyl)valine	C10H19NO7	Amino acids and derivatives	Amino acids and derivatives	-	2.89219e+06	2.4755e+06	3.0655e+06	1.90564e+06	1.88727e+06	1.72613e+06	2.17915e+06	2.70601e+06	2.92906e+06	1.11564e+06	1.32758e+06	1.34887e+06	1.14453e+06	1.07201e+06	1.07606e+06	1.39547e+06	1.11426e+06	1.01942e+06	1.62329e+06	1.73323e+06	1.6449e+06
N-(2-Hydroxy-4-methoxyphenyl)acetamide	C9H11NO3	Alkaloids	Alkaloids	58469-06-0	8.17548e+06	9.34045e+06	9.62441e+06	7.76296e+06	7.06374e+06	6.90495e+06	1.16278e+07	1.03782e+07	1.1271e+07	9.23407e+06	7.33805e+06	9.98776e+06	7.5582e+06	7.64651e+06	8.98079e+06	8.34734e+06	8.74462e+06	7.19263e+06	7.31544e+06	7.17548e+06	7.5246e+06
N-(2-Methylbenzoyl)glycine	C10H11NO3	Amino acids and derivatives	Amino acids and derivatives	42013-20-7	51929	47469.5	30882.8	49773.2	42593.9	44886.6	37266.2	37980.7	41526.1	53236.1	44886.6	52366.5	19239.6	21450.7	34633.3	39396.2	44218.3	34079.6	28749.6	56242.6	30997.2
N-(3-Indolylacetyl)-L-alanine	C13H14N2O3	Amino acids and derivatives	Amino acids and derivatives	57105-39-2	46342.5	43180.4	40027.7	9486.48	23174.4	15804.5	41076.5	66348.5	42131.6	24229.5	14752.5	23178.1	1475.65	1475.65	1475.65	7464.45	14752.5	7378.26	11593.5	26333.4	21067.4
N-(3-hydroxy-4-methoxyphenethyl)-4-hydroxybutanamide	C14H21NO4	Alkaloids	Alkaloids	-	8.55688e+06	1.02848e+07	9.20183e+06	6.06341e+06	5.91504e+06	6.29469e+06	1.02765e+07	1.02933e+07	1.06329e+07	6.40323e+06	6.34474e+06	6.79456e+06	5.46821e+06	6.33886e+06	6.7068e+06	6.98707e+06	7.47295e+06	6.86309e+06	7.92873e+06	7.16888e+06	7.46106e+06
N-(beta-D-Glucosyl)nicotinate	C12H15NO7	Others	Vitamin	-	96481.2	112431	98397.8	150784	176310	171259	157176	133511	118203	139284	90672.1	127050	94677.7	109441	137721	140257	193201	166694	112431	126396	99611.7
N-(malonyl)tryptophan	C14H14N2O5	Amino acids and derivatives	Amino acids and derivatives	-	53760.3	53768	60774.9	37398.3	43630.9	73626	64221.6	47259.4	58433.2	85297.7	74782.7	61938.7	83604.4	99317.7	88815.3	37846.5	21043.5	44835.2	101791	45582	47262.3
N-(sulfonyl)phenylalanine	C9H11NO5S	Amino acids and derivatives	Amino acids and derivatives	-	64902.8	92504.9	79961.9	76493.4	109009	97571.5	102163	130097	152980	98431.4	105090	130960	100465	68073.3	65230.8	116277	127913	138041	89997	131430	76317.4
N-Acetoxy-glucosyl-alanine	C10H17NO9	Amino acids and derivatives	Amino acids and derivatives	-	304174	337876	608354	275670	403124	249372	519799	339989	419547	274648	250216	256957	343330	224940	184278	221571	250218	242301	229186	255620	455832
N-Acetyl-5-hydroxytryptamine	C12H14N2O2	Alkaloids	Plumerane	1210-83-9	51682.1	98093.5	72781.5	79578.2	98415.9	143437	230306	210437	169591	298105	185507	279330	101107	101107	113602	99369.3	96939.2	111531	109718	139653	141071
N-Acetyl-D-galactosamine	C8H15NO6	Others	Saccharides	1811-31-0	139692	106440	143882	150347	124806	163995	145677	134146	116265	152958	133694	167886	163327	147793	136149	185361	227545	197052	139378	128314	134690
N-Acetyl-D-glucosamine	C8H15NO6	Others	Saccharides	7512-17-6	1.0085e+06	1.05104e+06	806555	944693	840282	880460	1.06087e+06	1.10161e+06	1.05853e+06	822625	847496	927076	885692	875678	895053	1.33107e+06	1.20464e+06	1.21951e+06	719292	859641	1.01465e+06
N-Acetyl-D-mannosamine	C8H15NO6	Others	Saccharides	7772-94-3	342691	353270	329544	244500	301268	318373	331555	293296	324242	261029	332183	299258	268884	322293	277480	433675	361218	393475	243181	254387	309741
N-Acetyl-DL-phenylalanine	C11H13NO3	Amino acids and derivatives	Amino acids and derivatives	2901-75-9	109470	104574	147170	51082.9	98524.1	89992.5	231050	167819	243212	184841	166646	176333	149599	149603	203112	215302	182411	136220	160527	189733	193408
N-Acetyl-L-Glutamine	C7H12N2O4	Amino acids and derivatives	Amino acids and derivatives	2490-97-3	478855	557250	528561	561762	550853	535467	546965	544791	592582	559209	569317	512079	509003	566362	479547	728548	695019	584032	531772	490104	506004
N-Acetyl-L-Methionine	C7H13NO3S	Amino acids and derivatives	Amino acids and derivatives	65-82-7	74728.5	86541.2	54304.8	21340.9	26189.7	38797.3	80501.3	79645.3	78545.6	30070.3	15523.6	16496.9	42673	41701.6	34706.8	44615.3	44623.4	40326.5	32009.9	36857	57229.5
N-Acetyl-L-Tryptophan	C13H14N2O3	Amino acids and derivatives	Amino acids and derivatives	1218-34-4	107609	97052.6	91212.5	103993	117824	77131.5	79842	77686.6	115888	102823	123853	92239.7	196274	134368	82971.7	96955.2	70954.2	103544	233275	85313.4	137212
N-Acetyl-L-glutamic acid	C7H11NO5	Amino acids and derivatives	Amino acids and derivatives	1188-37-0	140812	151500	175862	84162.2	69381.2	111834	149780	220095	156992	77835	116787	81864.9	137897	108242	117863	91382.3	98912.2	95481.5	91047.2	121580	110450
N-Acetyl-L-glycine	C4H7NO3	Amino acids and derivatives	Amino acids and derivatives	543-24-8	37919.1	18177.9	35104	22337.7	29712.8	21337.1	47957	33971.5	20547.9	32391.1	41086.3	15013.2	35567	21332.6	23702.1	18387.5	25947	41672.6	22124	31371.5	21568.5
N-Acetyl-L-leucine	C8H15NO3	Amino acids and derivatives	Amino acids and derivatives	1188-21-2	531795	420627	532760	167570	183307	174803	526743	595256	469022	175978	143433	171167	162719	191229	266440	250137	320631	284474	226070	319430	378560
N-Acetyl-L-phenylalanine	C11H13NO3	Amino acids and derivatives	Amino acids and derivatives	2018-61-3	524259	206982	190109	92245.3	122634	107994	133866	217134	214854	86636.2	88870.8	74260.1	68637.4	67500.1	48380.2	235171	211511	240723	132743	128241	139488
N-Acetyl-L-threonine	C6H11NO4	Amino acids and derivatives	Amino acids and derivatives	17093-74-2	67377.3	46617.9	79320.8	55306.3	87995.3	68097.2	97029.2	83786.4	87238.8	73451.5	101000	67758.7	98567.7	75042.1	78200.6	97513.9	92395.9	80587.1	41080	123926	87985.7
N-Acetyl-L-tyrosine	C11H13NO4	Amino acids and derivatives	Amino acids and derivatives	537-55-3	97379.1	174710	141045	45500.7	48233.2	57333.9	108289	127396	105559	34587.6	42773.9	43682.9	58257.1	71891.2	63705	61899.4	44594.6	44594.6	52783.6	52786.3	98290.9
N-Acetylcadaverine	C7H16N2O	Alkaloids	Alkaloids	32343-73-0	217323	226680	200891	170545	175636	179177	204626	158816	167979	295739	215795	164899	189334	165435	187320	135088	152709	137564	164394	165434	153768
N-Acetylisatin	C10H7NO3	Alkaloids	Plumerane	574-17-4	287775	256509	322067	128233	118228	120415	337077	299246	277036	64608.1	74397.9	67555.1	114334	108668	135689	116471	123009	120183	148537	167440	161232
N-Acetylputrescine	C6H14N2O	Alkaloids	Alkaloids	18233-70-0	79965.5	84597.6	88581.4	130426	128174	60376.9	86745.9	94688.9	94066.4	57419.4	65524.1	66422.8	36102.2	68414.2	68444.6	45445.3	94180.3	85106.3	59763.8	66502.3	63901
N-Benzylmethylene isomethylamine	C8H9N	Alkaloids	Alkaloids	-	2.56438e+06	2.3477e+06	2.3243e+06	1.39408e+06	1.52111e+06	1.73905e+06	3.40305e+06	3.34544e+06	3.4474e+06	2.55068e+06	2.49739e+06	2.554e+06	1.89813e+06	2.11192e+06	2.03655e+06	2.13873e+06	1.98928e+06	2.00421e+06	1.98243e+06	2.19832e+06	2.15457e+06
N-Ethylmaleimide (NEM)	C6H7NO2	Amino acids and derivatives	Amino acids and derivatives	128-53-0	61329	56157.8	68236.6	115740	88984.3	89827.4	81191.6	82375	92421	53553.4	48383.3	70841.2	43428	42334.7	98475.5	84648	81209.8	88101.8	41471.8	56147	73421.2
N-Feruloyl-Cadaverine	C15H22N2O3	Alkaloids	Phenolamine	-	252514	229920	177720	102431	121508	126516	194829	115917	123864	68373.4	80485.7	100855	49650.7	32978.5	45879.7	322880	270580	410780	89358.2	102867	102276
N-Feruloylagmatine	C15H22N4O3	Alkaloids	Phenolamine	-	1.51749e+06	2.28264e+06	2.07081e+06	510211	393112	603104	1.57749e+06	1.69648e+06	1.45156e+06	477493	513472	461136	621301	683886	636705	376080	424371	390216	1.17127e+06	1.11285e+06	1.16123e+06
N-Feruloylhydroxyputrescine	C14H20N2O4	Alkaloids	Phenolamine	-	759008	863427	734135	956533	987403	888995	990187	868850	859886	828110	809204	790006	663558	639802	651587	2.29753e+06	2.35689e+06	2.14823e+06	827933	898137	994522
N-Feruloylmethylagmatine	C16H24N4O3	Alkaloids	Phenolamine	-	153732	169422	160932	122803	95957.4	131022	103308	142379	92979.3	92859.3	316482	151165	71731.8	94923.6	119430	188928	143723	151149	116330	147978	113008
N-Feruloylputrescine	C14H20N2O3	Alkaloids	Phenolamine	501-13-3	535749	652365	655150	228619	266714	290900	537874	422990	521338	138570	136678	126369	186522	124490	171918	468033	469841	547087	371360	367315	336012
N-Feruloylserotonin	C20H20N2O4	Alkaloids	Phenolamine	68573-23-9	438255	436577	393828	483225	617754	403323	331358	336203	263557	454719	315186	346483	228136	247375	447463	279162	340484	236822	376671	354390	371881
N-Fructosyl Pyroglutamate	C11H17NO8	Amino acids and derivatives	Amino acids and derivatives	-	2.30719e+06	2.44696e+06	2.1326e+06	2.02879e+06	3.64904e+06	2.75602e+06	1.92897e+06	2.22231e+06	2.91806e+06	1.16947e+06	1.61294e+06	1.94937e+06	752171	1.02627e+06	1.54891e+06	2.85818e+06	2.66083e+06	1.74806e+06	2.27633e+06	1.65215e+06	1.72508e+06
N-Glycyl-L-leucine	C8H16N2O3	Amino acids and derivatives	Amino acids and derivatives	869-19-2	797308	815062	845191	339599	373976	416694	998691	867109	875870	397423	350173	334434	567125	497901	506675	474902	513733	482817	495696	508673	545259
N-Hydroxypipecolic acid	C6H11NO3	Alkaloids	Piperidine alkaloids	115819-92-6	94245	152391	95582.4	81696.6	100618	121292	74874	121655	86214.3	84379.6	86348.3	86427.9	14449	14449	14449	119619	86429.9	95880.4	72245	74270.2	91822.6
N-Methyl-Trans-4-Hydroxy-L-Proline	C6H11NO3	Amino acids and derivatives	Amino acids and derivatives	4252-82-8	313089	348448	328518	373518	332476	401204	317118	370907	295382	296987	358089	349122	300229	331824	359976	351642	389627	414704	267924	305011	320772
N-Methyl-α-aminoisobutyric acid	C5H11NO2	Amino acids and derivatives	Amino acids and derivatives	2566-34-9	734822	710797	848154	1.04996e+06	1.10023e+06	1.09503e+06	1.04974e+06	959380	887603	1.19416e+06	1.16108e+06	1.19861e+06	1.02938e+06	1.14441e+06	1.15474e+06	1.11782e+06	1.20205e+06	1.07733e+06	998209	944805	1.06946e+06
N-Methylglycine	C3H7NO2	Amino acids and derivatives	Amino acids and derivatives	107-97-1	8922.69	16615.9	15613.2	16534.3	11896.6	9104.04	8273.93	13383.7	7556.08	17385	14283.4	10407.2	11893.9	11578.7	5292.53	17372.3	19537.9	12779.6	11151.7	17369.7	11893.9
N-Methyltryptamine	C11H14N2	Alkaloids	Plumerane	61-49-4	134302	119330	135519	119056	121378	116122	131930	128389	108266	130587	158279	158494	124242	149337	131799	79997.6	159219	117273	86478.8	154641	105040
N-Monomethyl-L-arginine*	C7H16N4O2	Amino acids and derivatives	Amino acids and derivatives	17035-90-4	1.58331e+06	1.82225e+06	1.63565e+06	1.83296e+06	2.06953e+06	2.11275e+06	1.39393e+06	1.51987e+06	1.60667e+06	1.60465e+06	1.65546e+06	1.72383e+06	896147	857112	1.07436e+06	1.86001e+06	1.82355e+06	1.91755e+06	1.28335e+06	1.49407e+06	1.4159e+06
N-Oleoylethanolamine	C20H39NO2	Alkaloids	Alkaloids	111-58-0	2.22525e+06	1.17843e+06	2.21733e+06	1.44095e+06	859685	1.63372e+06	1.23256e+06	852974	1.34295e+06	916860	661602	1.20307e+06	1.08872e+06	976746	1.02595e+06	1.37968e+06	794762	1.40687e+06	1.03745e+06	690504	913932
N-Palmitoylglycine	C18H35NO3	Amino acids and derivatives	Amino acids and derivatives	2441-41-0	59276.6	62499.1	60107.7	34615.4	38155	32130.9	53560.8	64859.2	74834.7	49161.3	29791.9	32368.8	43972.7	39603.2	41217.4	49413.3	43818.5	46954.2	46312.5	46097.8	55672
N-Phenylacetylglycine	C10H11NO3	Amino acids and derivatives	Amino acids and derivatives	500-98-1	162876	163950	135222	96171.4	148538	172471	149033	231023	139456	222483	174601	195893	79854.4	218510	127723	140511	93689.4	73835.1	147969	136040	149067
N-Sinapoylhomoagmatine	C17H26N4O4	Alkaloids	Phenolamine	-	552694	441365	523025	330156	462559	483774	395975	521007	524244	482780	362046	479737	488917	554988	448739	170314	174494	226402	269480	309479	266128
N-Sinapoylmethylagmatine	C17H26N4O4	Alkaloids	Phenolamine	-	532161	424391	480589	307798	503729	652802	284539	529200	455320	472514	376566	386887	466226	397507	560204	148761	118739	107304	275820	288878	368314
N-acetyl-beta-alanine	C5H9NO3	Amino acids and derivatives	Amino acids and derivatives	3025-95-4	99267.4	123955	119728	74558.7	108251	103232	122595	132831	97499.1	92471.5	116861	78041.5	126264	146141	83398	119987	142301	195086	87988	139774	110171
N-acetylvaline	C7H13NO3	Amino acids and derivatives	Amino acids and derivatives	-	134812	138351	150478	143522	126126	169614	136750	141779	153929	180034	161787	146972	221799	194347	136566	240887	221778	234153	123150	157422	212213
N-alanicacidalkyl-alanine	C6H11NO4	Amino acids and derivatives	Amino acids and derivatives	-	60119.9	90893.9	56348.8	76619.5	59858	28946.9	74368.5	63859.7	48830.2	18572.1	32307.1	33008.6	3714.41	3714.41	3714.41	45684.1	22268.9	33403.9	23010.2	46579.2	68942.3
N-benzoyl-2-aminoethyl-β-D-glucopyranoside	C15H21NO7	Alkaloids	Alkaloids	-	576019	480847	559904	253396	267700	310609	557376	512884	596741	250202	314925	285849	268848	260294	258109	427213	390469	392504	325563	334339	376288
N-benzylformamide*	C8H9NO	Alkaloids	Alkaloids	6343-54-0	686903	695230	706930	441986	541678	528603	819209	760004	715119	627772	563703	580965	486291	485926	571383	522052	547244	516900	483222	448990	423337
N-carbamoyl-b-alanine	C4H8N2O3	Amino acids and derivatives	Amino acids and derivatives	462-88-4	1.14854e+06	1.2393e+06	1.2492e+06	1.56938e+06	1.47857e+06	1.58206e+06	1.30219e+06	1.19587e+06	1.0643e+06	1.53435e+06	2.00963e+06	1.57227e+06	1.46824e+06	1.3404e+06	1.82375e+06	1.61014e+06	1.86097e+06	1.70241e+06	1.17395e+06	1.50115e+06	1.59502e+06
N-ethylcytisine	C13H18N2O	Alkaloids	Piperidine alkaloids	-	43978.8	68873.2	51685.3	44214.3	60258	39283.3	39976.5	56990.2	52939.3	48245.5	34685.9	25850.9	94826.1	56299.2	113440	60358.7	78556.3	59265	48245.5	51693.7	40664.9
N-malonylleucine	C9H15NO5	Amino acids and derivatives	Amino acids and derivatives	-	55854.9	40517.6	33948.6	70088.8	43901	75553.4	97462.7	98529.9	71175.1	86513.8	105098	74459.6	108382	99653.8	64602.8	89798.8	109492	131370	65709.9	72257.9	73362.6
N-p-Coumaroyl hydroxydehydroagmatine	C14H18N4O3	Alkaloids	Phenolamine	-	3243.15	3243.15	3243.15	51474.4	44360.1	39113.1	25560.3	55262.2	16215.8	58158.8	43593.2	72694.3	3243.15	3243.15	3243.15	99126.6	86906.4	81894.4	43439.3	70798.8	49392.8
N-p-Coumaroyl-N'-feruloylputrescine	C23H26N2O5	Alkaloids	Phenolamine	380302-96-5	590139	458066	351094	276135	243146	219706	489828	608683	459866	132084	124183	150693	119477	142633	109860	197046	361791	110621	234826	327189	297176
N-p-Coumaroylhydroxyputrescine	C13H18N2O3	Alkaloids	Phenolamine	-	2.67632e+06	2.30395e+06	2.12275e+06	1.80453e+06	1.37492e+06	1.39861e+06	2.49146e+06	2.37364e+06	2.40363e+06	1.46544e+06	1.58766e+06	1.2242e+06	1.90879e+06	2.09132e+06	2.07711e+06	6.22101e+06	5.52414e+06	5.88563e+06	2.10057e+06	2.35693e+06	2.67687e+06
N-succinyl-proline	C9H13NO5	Amino acids and derivatives	Amino acids and derivatives	-	72517	71337.6	105425	70898.6	58326.3	58328.5	88231.8	97896.1	102958	52342.3	65054.7	74772.7	67297.5	97192	53850.3	54587.5	49285.4	44171	62570.3	63558.7	70168.5
N-α-Acetyl-L-ornithine	C7H14N2O3	Amino acids and derivatives	Amino acids and derivatives	6205-08-9	1.54763e+06	1.65562e+06	1.80141e+06	2.1058e+06	2.33395e+06	2.51009e+06	1.48067e+06	1.76851e+06	1.59639e+06	1.70893e+06	2.06328e+06	2.13322e+06	1.34111e+06	1.29251e+06	1.17856e+06	1.53009e+06	1.72919e+06	1.73848e+06	1.80276e+06	1.8662e+06	2.02211e+06
N1,N10-Bis(p-coumaroyl)spermidine	C25H31N3O4	Alkaloids	Phenolamine	114916-05-1	138165	113329	128998	51429	37395.8	31256.6	154683	158236	181876	67084.5	80300.7	51160.2	101171	133431	84124.7	222796	321364	265994	151057	128718	126348
N6-(2-Hydroxyethyl)adenosine*	C12H17N5O5	Nucleotides and derivatives	Nucleotides and derivatives	4338-48-1	1.8565e+06	1.67529e+06	1.77161e+06	940859	685627	868293	2.22221e+06	1.95579e+06	2.01245e+06	811167	999844	948460	699364	837433	738906	1.03959e+06	1.04988e+06	870049	1.2777e+06	1.17967e+06	1.25728e+06
N6-Acetyl-L-lysine	C8H16N2O3	Amino acids and derivatives	Amino acids and derivatives	692-04-6	238605	262323	332842	170435	234027	195114	350012	274729	218713	194458	166755	171387	201008	222892	307380	288685	217474	230616	193757	203641	237250
N6-Threonylcarbamoyladenosine	C15H20N6O8	Nucleotides and derivatives	Nucleotides and derivatives	24719-82-2	300311	198306	228905	195611	208178	212925	255940	249251	338492	226202	339749	259327	222989	261150	229570	470537	464963	346056	285676	302092	269508
N6-methyladenosine	C11H15N5O4	Nucleotides and derivatives	Nucleotides and derivatives	1867-73-8	763346	657819	711462	342288	306048	344743	895256	700909	838977	367608	363213	362369	414218	395713	416064	437963	452914	356143	510074	437084	457210
N7-Methylguanosine	C11H15N5O5	Nucleotides and derivatives	Nucleotides and derivatives	20244-86-4	310542	250458	237934	123903	131192	137076	293984	314167	282063	156228	156869	139088	112699	117327	104801	168732	129862	143687	193758	185848	181896
NADP (Nicotinamide adenine dinucleotide phosphate)	C21H28N7O17P3	Nucleotides and derivatives	Nucleotides and derivatives	53-59-8	50109.3	40820	40885.4	67768.5	66821	64456.2	61607.7	60822.7	51882.3	57382.9	52370	53458.2	58961.8	34760.6	55031	49777.1	58170.4	77777.7	41077.7	56872.7	49288.5
NG,NG-Dimethyl-L-arginine*	C8H18N4O2	Amino acids and derivatives	Amino acids and derivatives	30315-93-6	920592	1.01242e+06	962686	994412	1.09935e+06	990677	1.0542e+06	1.13881e+06	1.05621e+06	999115	872240	974667	724644	750729	768139	977215	989351	903328	886115	817758	881062
Naringenin-7-O-Neohesperidoside(Naringin)*	C27H32O14	Flavonoids	Flavanones	10236-47-2	186969	233745	151918	135538	60591.8	126209	212022	136912	274607	133201	134368	168275	132067	126191	112187	216184	115692	73911.2	90885.9	89986.2	86040.4
Naringenin-7-O-Rutinoside(Narirutin)*	C27H32O14	Flavonoids	Flavanones	14259-46-2	246563	260626	195151	184608	213262	141398	264115	142967	314335	200963	132033	204497	138122	139043	172947	245396	129714	109046	113910	114525	53321.8
Natsudaidain 3-(4-O-3-hydroxy-3-methylglutaroylglucoside)	C33H40O18	Flavonoids	Flavonols	-	9595.1	15072.7	13752.2	9649.18	6400.44	2814.07	7795.73	5944.43	10097.1	6421.07	6875.79	5035.24	5029.72	4593.63	3820.77	9638.88	5953.11	5033.4	8264.26	11001.5	8709.15
Nicotianamine	C12H21N3O6	Alkaloids	Alkaloids	34441-14-0	114277	111881	126387	160003	147579	146281	122263	160968	152997	136323	124096	127178	160335	143763	149774	243384	249457	266661	164654	149989	174258
Nicotinamide	C6H6N2O	Others	Vitamin	98-92-0	1.26945e+06	393696	351971	604826	769440	1.46179e+06	1.96777e+06	1.3921e+06	1.49592e+06	717569	484699	523900	713943	1.63948e+06	1.27158e+06	1.59012e+06	1.05682e+06	2.33983e+06	471251	570201	601625
Nicotinate D-ribonucleoside	C11H14NO6+	Others	Vitamin	17720-18-2	2.65009e+06	2.22015e+06	2.27828e+06	2.17576e+06	2.13318e+06	2.56759e+06	2.38841e+06	2.80546e+06	2.57055e+06	1.55757e+06	1.7983e+06	1.85909e+06	2.12591e+06	2.67774e+06	2.29637e+06	2.53648e+06	3.22876e+06	3.18664e+06	2.03726e+06	2.2235e+06	2.35284e+06
Nicotinate adenine dinucleotide phosphate	C21H27N6O18P3	Nucleotides and derivatives	Nucleotides and derivatives	5502-96-5	407064	359419	366948	349079	374858	371450	468353	422834	369304	413092	404563	420334	327151	353840	314008	275656	227063	271923	325308	404120	368459
Nicotinic Acid Methyl Ester(Methyl Nicotinate)	C7H7NO2	Alkaloids	Pyridine alkaloids	93-60-7	139264	189221	88084.2	117837	107680	130158	124957	198770	147594	178536	160841	182103	181034	285651	278513	209481	252359	228523	221385	280891	308263
Nicotinic acid (Vitamin B3)	C6H5NO2	Others	Vitamin	59-67-6	3.40797e+06	3.83716e+06	2.84827e+06	2.21225e+06	2.63572e+06	2.3754e+06	3.05884e+06	3.23286e+06	3.69461e+06	2.44729e+06	2.7277e+06	2.42788e+06	2.70615e+06	2.80427e+06	2.42522e+06	2.99317e+06	3.14804e+06	3.36983e+06	2.2638e+06	2.50077e+06	2.39556e+06
Nicotinic acid adenine dinucleotide	C21H27N7O14P2	Nucleotides and derivatives	Nucleotides and derivatives	53-84-9	144446	200319	101191	196016	146613	109185	114685	122425	148678	107185	107448	130227	141120	132939	94613.2	200279	156937	134274	95690	99121.6	143873
Nobiletin (5,6,7,8,3',4'-Hexamethoxyflavone)	C21H22O8	Flavonoids	Flavones	478-01-3	1.2553e+06	3.25407e+06	1.6024e+06	1.82785e+06	681535	436445	1.30349e+06	836220	1.47384e+06	1.10593e+06	535879	776528	693728	513537	1.06364e+06	1.72864e+06	662801	525335	892554	883822	927403
Noricariside	C26H30O12	Flavonoids	Flavonols	-	81940.6	77510	39873.3	68662.2	59337.9	96320.9	51648.3	73170.6	63227.2	46041.9	71983.8	49340.7	82756.1	75645.4	81952.2	57080	60903.3	80920.5	80923.9	35077.6	94230
Nortrachelogenin-4'-O-gentiobioside	C32H42O17	Lignans and Coumarins	Lignans	-	35328.6	31174.3	38451.3	33247.7	44513.3	34285.3	39334	31049.3	33249.9	24933.3	22862.6	24937.3	24837.3	25978.1	29098.8	18702.3	9355.85	15911.4	37266.4	18708.3	36226.4
Nortrachelogenin-4-O-glucoside	C26H32O12	Lignans and Coumarins	Lignans	33464-78-7	243150	263732	299126	390464	517214	450970	404578	442503	399486	343601	350504	307116	383931	268250	317755	215270	166695	177694	332170	297985	300662
Nuezhengalaside	C18H28O9	Terpenoids	Monoterpenoids	-	59168.2	67340.2	63257.5	148927	125305	90790.2	93727.5	107972	98967.4	111173	105068	97945.2	245507	215228	196868	362049	308769	373862	106969	149974	214947
Nystose	C24H42O21	Others	Saccharides	13133-07-8	452538	356847	539301	361348	401731	424256	348109	300767	399394	299312	358240	285788	182090	242734	224566	177558	197390	241197	424254	304746	284938
O-Acetyl-L-carnitine	C9H17NO4	Alkaloids	Alkaloids	3040-38-8	1.80418e+06	3.07728e+06	1.59551e+06	1.55521e+06	1.55419e+06	1.64103e+06	2.41302e+06	1.55246e+06	4.49524e+06	1.74842e+06	1.89731e+06	4.09259e+06	1.63725e+06	2.83647e+06	2.34244e+06	2.33927e+06	2.19825e+06	1.26298e+06	1.54615e+06	1.76573e+06	1.91537e+06
O-Acetylserine	C5H9NO4	Amino acids and derivatives	Amino acids and derivatives	5147-00-2	354876	298302	363877	249445	248154	227610	321410	304057	314983	169069	204982	226584	297018	275773	316271	318842	321477	287407	243632	261630	293126
O-Caffeoyl maltotriose	C27H38O19	Phenolic acids	Phenolic acids	-	29881.8	19161.4	24128.9	7078.8	14925.5	12778.5	28926.5	25576.5	25548.5	10056.8	15657.5	11360.7	6399.39	11274.6	7106.6	10652.3	3597.18	7110.03	10589.3	13522.1	14822.9
O-Feruloyl 3-hydroxycoumarin	C19H14O6	Lignans and Coumarins	Coumarins	-	1.27288e+06	1.47932e+06	1.30979e+06	498541	403532	1.26591e+06	1.04132e+06	682645	699559	1.00434e+06	215409	389530	207236	342721	629024	306676	312658	273716	707274	460871	446805
O-Feruloyl 4-hydroxycoumarin	C19H14O6	Lignans and Coumarins	Coumarins	-	688731	812257	742502	519957	494381	572197	769000	911078	791182	628252	500456	617060	489520	1.00372e+06	649958	369319	463981	447783	613474	449440	500521
O-Feruloyl coumarin	C19H14O5	Lignans and Coumarins	Coumarins	-	265730	217475	270411	148802	186690	216456	225471	211043	223988	256135	305735	217354	209088	185792	139963	245358	167436	294083	170064	149704	231191
O-Phosphocholine	C5H15NO4P+	Alkaloids	Alkaloids	107-73-3	3.38155e+06	3.46852e+06	3.14697e+06	5.04098e+06	2.51885e+06	2.97554e+06	4.80849e+06	5.21089e+06	5.49788e+06	5.1515e+06	5.3188e+06	5.44431e+06	5.90501e+06	6.90089e+06	3.64031e+06	9.82433e+06	9.08374e+06	9.31646e+06	4.8064e+06	5.83277e+06	6.34443e+06
O-phosphate-L-tyrosine	C9H12NO6P	Amino acids and derivatives	Amino acids and derivatives	21820-51-9	168347	193538	172669	93722.9	128868	127476	167130	157140	189183	148397	99914.6	93036.6	81321.5	131455	82021.9	120583	106804	129245	68229.6	166320	156565
Octadec-2-enamide	C18H35NO	Alkaloids	Alkaloids	-	2.20226e+06	1.13275e+06	386079	2.48819e+06	287816	961202	1.62711e+06	3.37806e+06	1.40239e+06	3.99291e+06	2.76892e+06	890617	2.28736e+06	956725	1.52274e+06	3.03195e+06	1.0336e+06	1.87402e+06	3.48997e+06	3.45083e+06	3.7112e+06
Octadeca-11E,13E,15Z-trienoic acid	C18H30O2	Lipids	Free fatty acids	25575-00-2	600163	667851	625202	666855	639331	672822	648561	629561	622223	598205	655232	650931	619679	604004	640665	610846	615898	693171	614778	594889	558853
Octadeca-2,9,12,15-tetraen-1-ol	C18H30O	Others	Others	-	1.37146e+06	1.39065e+06	1.54229e+06	1.31459e+06	1.17242e+06	1.32659e+06	1.56318e+06	1.45254e+06	1.41763e+06	1.23836e+06	1.29894e+06	1.33453e+06	1.5275e+06	1.52158e+06	1.30993e+06	978276	1.11885e+06	1.30351e+06	1.114e+06	1.40455e+06	1.64566e+06
Octadeca-9,12,15-trienoic acid	C18H30O2	Lipids	Free fatty acids	28290-79-1	4.3823e+06	4.71471e+06	4.90307e+06	3.4049e+06	4.05002e+06	3.18243e+06	4.29014e+06	4.41014e+06	3.93647e+06	2.91521e+06	2.86667e+06	3.40277e+06	3.95715e+06	3.6324e+06	3.90649e+06	4.31206e+06	4.75103e+06	4.76939e+06	3.62705e+06	4.05023e+06	4.00258e+06
Octadecadienamide	C18H33NO	Alkaloids	Alkaloids	-	428813	540738	120718	439868	96756.8	285680	418882	934460	442075	741835	984515	276997	530194	348571	475671	554026	342358	502385	468907	742800	730123
Octadecanedioic acid*	C18H34O4	Lipids	Free fatty acids	871-70-5	6.38017e+06	7.00854e+06	6.67539e+06	8.43237e+06	9.02338e+06	8.10117e+06	6.19025e+06	6.30742e+06	5.61221e+06	6.7895e+06	6.78182e+06	6.92378e+06	3.76035e+06	3.51792e+06	2.95557e+06	6.76539e+06	6.76705e+06	6.74287e+06	6.29488e+06	6.67096e+06	6.84039e+06
Oleamide (9-Octadecenamide)	C18H35NO	Lipids	Free fatty acids	301-02-0	85469.2	48348.6	13324.4	95176.3	9195.87	35228.8	61358.8	125861	54002.9	144875	108164	36756.2	96377.2	38123.4	68449.1	117620	37581.1	75885.9	132187	128175	140166
Oleic acid	C18H34O2	Lipids	Free fatty acids	112-80-1	65332.4	38316.9	11057.7	65880.9	11080.5	30964.7	43291.2	94809.7	41689.2	106075	78910.3	26140.7	62283.5	33091.8	44691.5	76096.3	31592.1	56473.2	100018	104709	98620.4
Olivil Monoacetate	C22H26O8	Lignans and Coumarins	Lignans	1016974-78-9	78717.1	56236.5	85902.3	93043.6	119622	85871.2	83825.8	52148.2	64413.1	50102.5	83825.8	57260.9	67483.2	96107.5	90997.9	89094.1	83839.5	71918.2	62360.3	72595.9	44040.2
Orientin-2''-O-(6'''-p-coumaroyl)-glucopyranoside	C36H36O18	Flavonoids	Flavones	-	9757.51	16542.7	19504.1	26805.7	24388.9	10974.5	28026.2	14183.5	13406.5	32897	32897	46296.2	18281	38984.5	26816.7	10973	9756.18	13002.7	15847.4	22447.8	18288.5
Orientin-2''-O-rhamnoside*	C27H30O15	Flavonoids	Flavones	-	115260	113155	72131.5	44338.9	57031.3	69824.5	141243	238645	124821	90882.1	45445.9	61533.4	165128	137422	142813	217210	217881	280148	117560	179564	154381
Orientin-6-C-arabinoside	C26H28O15	Flavonoids	Flavones	-	403884	368559	324848	296372	381800	338557	514603	439706	400717	318470	265785	349672	1.41221e+06	1.43038e+06	1.65137e+06	1.43308e+06	1.48034e+06	1.52114e+06	532534	750552	785179
Orientin-7-O-glucoside*	C27H30O16	Flavonoids	Flavones	-	55713.9	45174.7	70484.7	57980.2	73891.3	47750.2	50136.5	57865.1	30297.3	51164.3	103446	60251.3	112540	100039	125045	107995	75030.2	113676	53434.7	39800.5	54574.8
Orotic acid (Vitamin B13)	C5H4N2O4	Others	Vitamin	65-86-1	111477	137377	106003	133378	124697	203296	121484	179036	143666	233820	191694	248491	342977	364201	231532	197912	187995	207040	220048	177373	218316
Oxalacetic acid	C4H4O5	Organic acids	Organic acids	328-42-7	53596.3	58384.5	52787.6	38093.8	49580.4	45590.6	50248.8	50395.6	47008.2	50285.4	41334.3	43774.3	55985.5	72278.6	35137	51197	64791.6	55931.8	44789.3	55194.3	55987.9
Oxiglutatione	C20H32N6O12S2	Amino acids and derivatives	Amino acids and derivatives	27025-41-8	303122	361130	287304	192027	257082	341068	205388	323072	398575	273116	338944	354206	336683	379564	488887	720500	620540	406226	326441	315923	341889
Palmitaldehyde	C16H32O	Lipids	Free fatty acids	629-80-1	1.03773e+07	9.9052e+06	9.94342e+06	1.16199e+07	1.08285e+07	1.13908e+07	1.23049e+07	1.1188e+07	1.17346e+07	1.27195e+07	1.13401e+07	1.2148e+07	1.34114e+07	1.14794e+07	1.22445e+07	1.26323e+07	1.01412e+07	1.19011e+07	1.81186e+07	2.06489e+07	2.08661e+07
Palmitic acid	C16H32O2	Lipids	Free fatty acids	57-10-3	15166.6	16332.1	18733.2	14563.6	20105.5	13479.9	17848	14109.3	17647.7	15274.7	14648.7	18563.4	16698.1	16406.6	16194.2	19527.3	16361.9	18529.9	16263.9	16312.9	15699.9
Palmitoleic Acid*	C16H30O2	Lipids	Free fatty acids	373-49-9	24666.9	11292.7	14682.8	25330.1	14788.4	27386.7	25550.6	34858.4	39340.9	40706.7	12731.6	29488.3	27590.6	18017.9	24733.4	25451	19332.2	21230.6	53755.4	62065.3	58810
Pantetheine	C11H22N2O4S	Alkaloids	Alkaloids	496-65-1	54824.3	55814.7	37207.6	94955.1	107480	110580	95755.8	81177.5	73396.3	96907.8	121379	97857.8	102594	98880.5	98855.1	150671	143908	304833	88930	115490	96745.7
Pantothenol	C9H19NO4	Others	Vitamin	16485-10-2	10676	14140.6	10770.3	5643.26	15833.2	10915.1	30435.2	31142.8	41866.4	37459.7	7810.98	5685.67	9264.88	11388.6	24034.1	33436.2	8521.85	33465.4	10663.5	22768.7	21318.5
Pentadecanoic Acid	C15H30O2	Lipids	Free fatty acids	1002-84-2	614450	318522	548584	304939	477116	476209	604347	798675	809336	907027	316489	585039	437563	584768	607508	570155	639252	620352	751185	773243	833918
Peonidin-3-O-(6''-O-p-Coumaroylglucoside)-5-O-Glucoside	C37H39O18+	Flavonoids	Anthocyanidins	-	173706	190712	70838.2	103254	110548	153084	115421	238084	154318	168187	145771	187266	72037.5	81642.2	133272	131213	110529	148868	129650	207719	232923
Peonidin-3-O-(6''-O-p-coumaroyl)glucoside	C31H29O13+	Flavonoids	Anthocyanidins	-	2.71274e+06	2.45015e+06	2.25128e+06	2.94e+06	1.73932e+06	2.14345e+06	2.64052e+06	1.58567e+06	2.10554e+06	1.74573e+06	1.54338e+06	1.36324e+06	1.40493e+06	1.33733e+06	1.34656e+06	1.31521e+06	1.04669e+06	978090	1.80285e+06	1.43463e+06	1.75303e+06
Petunidin-3-O-(6''-O-caffeoyl)glucoside	C31H29O15+	Flavonoids	Anthocyanidins	-	25592.5	13412	14629	20086.7	26824.1	37772.9	23628.7	17064.2	25589	30715.6	36551	41421.7	36551	37767.7	40212.3	41425.4	30459.7	31676.5	17060.5	24371.9	17071.2
Petunidin-3-O-(6''-O-p-Coumaroyl)glucoside	C31H29O14+	Flavonoids	Anthocyanidins	147-85-3	319661	263181	174844	188203	282387	251854	302928	698144	360270	399853	338374	408690	182175	260608	353494	643730	702558	858429	309446	620106	545559
Peucedanol	C14H16O5	Lignans and Coumarins	Coumarins	-	63244.4	27355.4	39788	37373.5	18411.8	15453.8	18410.4	27372.9	33693.4	26400.8	34636	36557.5	67529.8	64595.8	59007.6	73617.6	58516.8	79761.9	38183.7	41999.3	53324.7
Phe-Ala	C12H16N2O3	Amino acids and derivatives	Amino acids and derivatives	3918-87-4	68459.1	64533.5	57526.6	31484.2	36568.5	24587.2	71451.6	53778.5	63772.4	29934.9	22456.7	19457.6	29801	36114.1	37925.5	25449.3	44313	37440.8	47369.9	38208.1	37470.9
Phe-Hyp	C14H18N2O4	Amino acids and derivatives	Amino acids and derivatives	90965-82-5	15195.3	23411.1	13571.6	17015.7	7441.29	15494.1	18837.7	17166.9	14104.8	15193.7	12158.2	12761.7	1488.26	1488.26	1488.26	21456.9	10333.2	13196.1	19444.1	13569.9	20050.7
Phe-Ser	C12H16N2O4	Amino acids and derivatives	Amino acids and derivatives	16053-39-7	101303	69515.3	83646.4	40859.2	37298.9	43126.2	109965	108028	102425	38974	46416.2	55438.9	61272.8	47484.8	43340.8	37308.6	49202.3	38770	47371.9	52633.6	52325.6
Phellatin	C26H30O12	Flavonoids	Flavonols	-	77510	48462.9	81945.5	83055	71424.3	62491.4	82409.9	64585.6	63576.8	65337.2	25589.6	54271.5	50562.8	87704.3	57954.3	70874.4	67549.3	69841.6	35165	65756.6	86806.8
Phellavin	C26H32O12	Flavonoids	Flavanonols	-	288944	342557	273981	474316	358606	450097	216086	258617	314301	413264	326959	358045	498874	417190	486720	212046	185399	296570	363202	397151	433314
Phellodendroside	C26H30O11	Flavonoids	Flavanonols	40451-69-2	75650.6	56236.5	58010.8	41373	42947.2	67580.7	24541.2	47035.5	30679.2	39353.1	24217.4	22395.7	21475.1	27615.3	46017.3	22499.5	38087.4	29190.6	34996.7	41922.8	37834.5
Phellodenol H	C17H20O9	Lignans and Coumarins	Coumarins	917092-48-9	1.42938e+06	1.39834e+06	1.62956e+06	1.55157e+06	1.54501e+06	1.94754e+06	1.49155e+06	1.82877e+06	1.67795e+06	1.20139e+06	1.61193e+06	1.28114e+06	507163	589131	468668	823717	736408	845614	983589	1.32448e+06	1.33097e+06
Phenyl acetate	C8H8O2	Others	Others	122-79-2	1.4653e+06	312096	306294	385183	649123	2.39281e+06	2.37547e+06	1924812	1.57319e+06	531368	371265	451252	701913	3.06975e+06	1.77161e+06	2.10196e+06	1.23675e+06	4.78666e+06	396011	457115	440348
Phenylalanyltyrosine	C18H20N2O4	Amino acids and derivatives	Amino acids and derivatives	17355-18-9	102606	87808.4	75243.8	35999.4	116469	55453.7	144206	107978	100751	139270	120546	140283	29643.9	23716.9	77059.9	59268.9	57292.6	42477.6	35564.9	49390.2	79006.9
Phenylpropionic acid-O-β-D-glucopyranoside	C15H18O8	Phenolic acids	Phenolic acids	-	113496	109603	112538	128169	132540	105687	195365	181001	276926	93671.4	98424.9	107645	60580.8	80622.7	67539.7	72403.5	39141.2	63919.3	128995	81236.2	116293
Phenylpyruvic acid	C9H8O3	Phenolic acids	Phenolic acids	156-06-9	46809.5	49104.2	36179.7	27410.3	26783.8	30081.4	39090	38735.1	42607.9	32450.7	34039.5	33297	2742.97	34260.3	2742.97	33119.8	38239.6	13714.9	37591.7	38825.8	39870.6
Phthalic acid	C8H6O4	Phenolic acids	Phenolic acids	88-99-3	104898	87276.4	99252.6	69871.6	65443.1	79667.6	99262.7	73373.9	81821.4	71034.3	51355.1	65127.2	84146.3	57922.3	75380.8	87407.6	92871.2	68858.3	66644.3	91793.8	78693.8
Phthalic anhydride	C8H4O3	Phenolic acids	Phenolic acids	85-44-9	1.3167e+07	1.22464e+07	1.28651e+07	1.28164e+07	1.26538e+07	1.2594e+07	1.20569e+07	1.24005e+07	11985140	1.27971e+07	1.2289e+07	1.31547e+07	1.26792e+07	1.20303e+07	1.29027e+07	1.21821e+07	1.15944e+07	1.28494e+07	1.16469e+07	1.14416e+07	1.15661e+07
Phylloquinone (Vitamin K1)	C31H46O2	Others	Vitamin	84-80-0	15258.2	19282	13239.8	19399	19907.8	17798.3	19954.5	21651	30928.9	24672.5	13577.3	14998.6	20395.6	24139.4	24989.6	18414.6	19820.7	21501.5	21329.8	23718.7	22819.2
Pimaric acid*	C20H30O2	Terpenoids	Ditepenoids	127-27-5	78162.1	65929.7	70271.5	74743.2	89877.3	101111	89792.5	70242.4	95399.3	106141	51772.7	74644.5	75981.7	79549.3	81850.9	109316	81472.7	137671	127652	141277	122472
Pimelic acid	C7H12O4	Lipids	Free fatty acids	111-16-0	26207.8	29508.6	45816.4	28673.2	12726.4	28634	57249.5	27644.3	44533.4	28374.4	17492.6	31819.5	32729.8	31819.5	15927.1	25485.6	15305.9	22269.5	34012.8	27278.7	21213.9
Pinoresinol*	C20H22O6	Lignans and Coumarins	Lignans	487-36-5	21941.1	30372.5	24191.6	17439.8	21064.1	23732.1	24301.2	21632.6	17517.8	13929	15866.7	14069.6	25919.6	13004.9	11820.8	15193.1	6788.11	10693.9	15260.1	24191.6	22323.9
Pinoresinol-4-O-(6''-acetyl)glucoside	C28H34O12	Lignans and Coumarins	Lignans	-	57389.2	35624.9	40569.6	19796.9	21630.2	42559.4	31455.2	45218.2	45315.3	14848.9	25736.9	25736.9	15736.1	9902.92	11882.9	1980.58	1980.58	1980.58	15730.5	10894.4	28504.2
Pinoresinol-4-O-glucoside	C26H32O11	Lignans and Coumarins	Lignans	41607-20-9	74878.7	79534.2	109974	67869.4	45452	44940.5	60598	51190.2	39778	31468.5	15739.7	26266.5	26389	24208.5	25417.3	3147.94	3147.94	3147.94	31862.5	40955.9	35266.4
Pipecolic acid	C6H11NO2	Alkaloids	Piperidine alkaloids	535-75-1	4.55835e+06	4.51405e+06	4.28236e+06	4.07518e+06	3.91597e+06	4.28339e+06	6.1688e+06	6.08338e+06	6.13198e+06	5.28114e+06	5.01936e+06	5.24413e+06	4.02423e+06	4.25333e+06	3.77968e+06	4.10317e+06	3.83407e+06	3.76279e+06	4.40607e+06	4.70026e+06	4.95829e+06
Piperettine*	C19H21NO3	Alkaloids	Alkaloids	-	8721.73	731.64	7996.12	146.328	146.328	146.328	14450.6	23450.2	18585.2	67884.4	69244.9	76829.6	22795.4	17880.2	32213.3	1.24484e+06	1.30902e+06	1.21558e+06	178757	179811	186011
Piperidine	C5H11N	Alkaloids	Piperidine alkaloids	110-89-4	1.61753e+06	1.93297e+06	1.52605e+06	1.26743e+06	856024	912458	2.22699e+06	1.90696e+06	2.2256e+06	1.45308e+06	1.2089e+06	1.70308e+06	1.24305e+06	1.29032e+06	1.50623e+06	2.09358e+06	1.62776e+06	1.33061e+06	1.3815e+06	1.21653e+06	1.28113e+06
Piperonylic acid	C8H6O4	Phenolic acids	Phenolic acids	94-53-1	28138.6	30443.2	26128.5	32155.8	34955.5	41199.8	21971.3	25145.5	38190.4	27138.1	34165.9	38183.2	32960.6	26131.5	32162.4	33159.4	42203.4	27964.3	70886.8	67316.3	73886.6
Plantarenaloside glucoside	C22H34O14	Terpenoids	Monoterpenoids	-	30632.4	42698.2	32489.3	36193.9	31559.4	49193.3	20423.4	23436.6	24134.5	33416.4	40841.3	28775.4	80102.5	51050.2	53692.5	340393	297896	398542	71891.2	104647	109214
Planteose	C18H32O16	Others	Saccharides	470-57-5	157514	146327	114031	138036	152287	158862	112063	126551	119951	128239	102166	92291.2	96224.5	100849	84911.2	110832	127884	106781	73234.4	143238	144333
Podophyllotoxin	C22H22O8	Lignans and Coumarins	Lignans	518-28-5	1.84047e+06	1.61053e+06	1.35665e+06	2.25719e+06	2.0994e+06	1.38506e+06	1.67345e+06	2.00043e+06	1.2811e+06	1.5225e+06	1.13054e+06	1.40976e+06	1.0715e+06	1.34598e+06	1.2158e+06	369320	592467	360956	1.39174e+06	1.46118e+06	1.50311e+06
Poncirin (Isosakuranetin-7-O-neohesperidoside)*	C28H34O14	Flavonoids	Flavanones	14941-08-3	30374.7	42509.4	19401.4	29088.9	32890.1	19264.1	47735.3	32817.6	55929.9	34086.1	17158.4	36544	39530	32815.4	46235.9	33566.2	14954.1	13340.9	44761.2	36548.1	43259.1
Pro-Asp	C9H14N2O5	Amino acids and derivatives	Amino acids and derivatives	85227-98-1	170692	191144	212889	164761	183931	178713	275531	262323	281406	195774	169389	168091	245160	264957	272865	256387	251142	220139	157514	199687	223413
Pro-Asp-Arg	C15H26N6O6	Amino acids and derivatives	Amino acids and derivatives	-	151005	137303	128449	202849	172751	223222	142055	128983	178656	128110	179552	146413	134229	155146	151321	410534	412275	382701	178294	212211	194819
Pro-Glu-His	C16H23N5O6	Amino acids and derivatives	Amino acids and derivatives	-	728216	814656	675440	902837	804381	1.07328e+06	823898	809600	632602	960149	827385	962145	1.15832e+06	1.11724e+06	988074	1.12379e+06	1.13623e+06	1.36437e+06	783396	841213	1.0434e+06
Prolylhistidine	C11H16N4O3	Amino acids and derivatives	Amino acids and derivatives	-	269377	261561	271956	303355	212635	506947	235366	608030	215402	242383	166395	162697	149483	130538	164109	225013	179564	209519	161829	191574	242334
Propyl 4-hydroxybenzoate	C10H12O3	Phenolic acids	Phenolic acids	94-13-3	110336	34098.7	24645.9	58737.3	57049.4	137349	170138	163741	169765	70004.8	31753.2	64138.3	63842.8	192101	151185	162036	82523.5	357860	74661.1	75084.2	68187.5
Protocatechualdehyde*	C7H6O3	Others	Aldehyde compounds	139-85-5	1.11183e+06	1.12338e+06	1.0835e+06	1.09272e+06	985867	1.08772e+06	1.15111e+06	1.02199e+06	916961	1.1357e+06	1.14961e+06	986389	1.08558e+06	1.41918e+06	1.14392e+06	1.08653e+06	988135	1.11123e+06	1.10621e+06	1.48168e+06	1.31489e+06
Protocatechuic acid-4-O-glucoside	C13H16O9	Phenolic acids	Phenolic acids	-	234191	210323	259413	289022	304745	294628	263011	272810	290026	343268	305264	324067	212908	209670	186933	179947	191943	196578	219627	242780	273967
Punicic acid (9Z,11E,13Z-octadecatrienoic acid)	C18H30O2	Lipids	Free fatty acids	544-72-9	4.10705e+06	4.21035e+06	4.62848e+06	3.63783e+06	3.74009e+06	3.9044e+06	3.94618e+06	4.14053e+06	3.8946e+06	3.06159e+06	2.8437e+06	2.66946e+06	3.48187e+06	3.60606e+06	4.00485e+06	4.21043e+06	4.25267e+06	4.42282e+06	3.65445e+06	3.66067e+06	3.76869e+06
Putrescine	C4H12N2	Alkaloids	Alkaloids	110-60-1	1.1229e+06	1.14228e+06	1.16069e+06	1.09764e+06	764677	1.1337e+06	1.39817e+06	1.29111e+06	1.39236e+06	751615	609899	637230	121980	121980	121980	121980	121980	121980	726176	781339	778208
Pyramidatin F	C22H24O7	Others	Others	-	98137.2	56236.5	86920.7	95086.2	80775.6	62363.4	78714	71571.5	47109.1	61446.1	67472.2	75662.9	78729.9	75662.9	84314.3	69528.9	90117.1	67483.2	56227.3	70550.2	63394.9
Pyran[3,4-b]indole-2-ketone	C11H9O2N	Alkaloids	Plumerane	-	4.30255e+06	5.73905e+06	4.4484e+06	5.15358e+06	4.17934e+06	5.07259e+06	1.0283e+07	9.49359e+06	7.60326e+06	1.03072e+07	1.15429e+07	1.12036e+07	2.83849e+06	2.61176e+06	3.0369e+06	5.43859e+06	6.12107e+06	6.48685e+06	5.47179e+06	6.5937e+06	6.50701e+06
Pyridine-4-formyl-O-β-D-glucopyranoside	C12H15NO7	Alkaloids	Pyridine alkaloids	-	148229	82410	90731.2	138352	175034	155285	118841	95118.1	114369	95200.8	120133	102869	107472	103781	104225	125868	135747	119445	130178	102543	85039
Pyridoxine	C8H11NO3	Others	Vitamin	65-23-6	831727	849529	837446	517023	554066	569689	679188	678624	651775	571280	621189	609235	1.15329e+06	1.1218e+06	1.19239e+06	1.09804e+06	980518	934000	676643	719885	747234
Pyridoxine-5'-O-glucoside	C14H21NO8	Others	Vitamin	-	181066	223201	241412	258209	259058	267685	230530	224438	280135	259515	282175	280458	386252	397727	464682	375977	341328	331129	214210	228490	228310
Pyroglutamic acid	C5H7NO3	Amino acids and derivatives	Amino acids and derivatives	4042-36-8	2.0085e+07	1.9323e+07	2.17219e+07	1.49951e+07	1.93613e+07	1.89946e+07	2.62114e+07	2.50779e+07	2.80903e+07	2.64349e+07	2.38064e+07	1.81454e+07	1.59949e+07	1.35616e+07	2.22531e+07	1.41061e+07	2.22418e+07	1.87432e+07	1.89365e+07	1.98974e+07	1.71177e+07
Pyrrole-2-carboxylic acid	C5H5NO2	Alkaloids	Pyrrole alkaloids	634-97-9	88749.2	107136	132640	91809.2	93867	124453	109058	107101	73468.2	96902.7	83651.2	125500	91732.2	116305	110184	184611	190772	182434	112128	135701	112115
Quercetin-3-O-(4''-O-glucosyl)rhamnoside	C27H30O16	Flavonoids	Flavonols	59262-54-3	1.07513e+06	1.8167e+06	868567	800986	808673	372077	1.04992e+06	983495	1.05003e+06	504019	344877	819047	447058	429706	789253	717171	609321	456992	286443	438590	525488
Quercetin-3-O-galactoside (Hyperin)	C21H20O12	Flavonoids	Flavonols	482-36-0	27406.3	27270.8	25268.6	12641.7	13786.3	6822.82	28487.5	93407.1	29857.1	1364.56	1364.56	12566.3	28405.7	23862.8	26269.8	18383.3	18377.2	28709.2	11489.2	26415.9	34393.8
Quercetin-3-O-glucoside-7-O-rhamnoside*	C27H30O16	Flavonoids	Flavonols	-	32058.7	28498.7	19110	26348.9	42013.3	32050.7	65463.1	67669.7	35837.2	32254.2	25137.2	34322.1	21019.6	38093.7	27316.7	39420.2	48674.3	157113	1.093e+06	665921	398734
Quercetin-3-O-neohesperidoside*	C27H30O16	Flavonoids	Flavonols	29662-79-1	35827.2	27309.3	20244.7	26277.6	29171.9	21370.7	57130.7	51050.5	44199.9	21505.2	29792.9	39420.2	30952.7	43003.2	48591.1	28671.2	59359.9	172096	950534	654049	385683
Quercetin-3-O-robinobioside	C27H30O16	Flavonoids	Flavonols	52525-35-6	1616.01	12920.5	18085.8	323.201	323.201	22352.5	20574.5	11028.3	15674.6	13268.9	6459.32	17764	323.201	16878.4	323.201	27727	26519.6	78333.4	10855.8	15678.3	26040.4
Quercetin-5-O-β-D-glucoside	C21H20O12	Flavonoids	Flavonols	-	218356	316415	123506	147156	128117	104111	322276	168457	163171	109120	120109	155098	136144	147153	114323	92094.1	74513.8	60069	75741.4	77084	100111
Quinic Acid	C7H12O6	Organic acids	Organic acids	77-95-2	2.31931e+07	1.42034e+07	1.29488e+07	1.34769e+07	1.48102e+07	1.53201e+07	1.27264e+07	1.60179e+07	2.36425e+07	1.49736e+07	1.73244e+07	1.75906e+07	1.33231e+07	1.63932e+07	2.67613e+07	2.15028e+07	2.18405e+07	1.28619e+07	2.20968e+07	1.12339e+07	1.67232e+07
Quinoline-4-carboxylic acid	C10H7NO2	Alkaloids	Quinoline alkaloids	486-74-8	8396.05	12763.2	10855.3	1205.23	1205.23	1205.23	9708.1	17315.2	7170.25	1205.23	1205.23	1205.23	10831.3	12588.3	12589.9	12279.7	9965.42	9226.93	7599.72	6026.14	10315.1
Rabdosia acid A*	C18H30O3	Lipids	Free fatty acids	-	61157.2	73667	57905.6	41944.9	40379.5	35623	65628.8	78576.4	72397.9	33752	36737.6	34361.8	54814.1	57517.6	44204.2	57732	69092.1	56578.8	47455.5	59104.1	52597.5
Raffinose*	C18H32O16	Others	Saccharides	512-69-6	1.00809e+07	1.0414e+07	8.0456e+06	1.17637e+07	1.4374e+07	1.43597e+07	8.69324e+06	8.19813e+06	8.34983e+06	5.70024e+06	8.53373e+06	1.46022e+07	9.46278e+06	8.39501e+06	1.14967e+07	9.74295e+06	1.42155e+07	1.00471e+07	4.48233e+06	1.16658e+07	7.62826e+06
Retronecine	C8H13NO2	Alkaloids	Pyrrole alkaloids	480-85-3	3.644e+06	3.84384e+06	3.57861e+06	4.17274e+06	4.03936e+06	4.33617e+06	4.37794e+06	4.36554e+06	4.9413e+06	4.94285e+06	4.9844e+06	4.5373e+06	3.56389e+06	3.56657e+06	3.61252e+06	3.52695e+06	3.55416e+06	3.5608e+06	3.69729e+06	3.82014e+06	3.78552e+06
Rhein-8-O-glucoside	C21H18O11	Quinones	Anthraquinone	34298-86-7	12567.9	19416.3	19419.8	19416.3	13674.8	23985.3	20512.3	21650.1	23985.3	9139.99	31975.8	26269.8	36464.7	19419.8	15991.3	18378.8	13710.3	17095.3	15955.1	26266.3	17092.7
Ribitol*	C5H12O5	Others	Saccharides	488-81-3	159008	172089	162103	202820	182052	155187	176673	159801	151350	205095	207429	210501	414022	360255	416324	276609	248913	334138	139037	239658	228908
Riboflavin (Vitamin B2)	C17H20N4O6	Others	Vitamin	83-88-5	60298.9	72120.3	51922.9	28045	22577.2	15040.1	37409.1	62689.1	31306.6	29101.5	31821.8	32324.3	22638.2	47983.5	42023.6	35084	35437.1	46130.6	45081	38595	47017.7
Ribosyladenosine	C15H21N5O8	Nucleotides and derivatives	Nucleotides and derivatives	-	899770	872772	857737	784210	563795	733288	870370	915785	708893	769993	779429	763216	1.33911e+06	1.19657e+06	1.18743e+06	626039	728140	528827	704304	822987	804822
Roseoside	C19H30O8	Terpenoids	Sesquiterpenoids	54835-70-0	111445	127093	148589	145936	103798	122372	103798	144242	123482	144242	142034	145378	114740	135499	144201	285152	280783	242619	99902.6	175930	113666
Rosmarinic acid-3'-O-glucoside	C24H26O13	Phenolic acids	Phenolic acids	910028-78-3	679110	594287	624123	542979	385679	495243	406656	553463	484503	397391	372331	358061	672410	846086	589601	676631	653955	729510	460318	718399	516254
S-(5'-Adenosy)-L-homocysteine	C14H20N6O5S	Amino acids and derivatives	Amino acids and derivatives	979-92-0	208698	170783	154518	138049	126461	161563	186852	167951	199791	153531	159454	170622	218805	298958	243483	170882	145114	176691	124195	146784	164062
S-(Methyl)glutathione	C11H19N3O6S	Amino acids and derivatives	Amino acids and derivatives	2922-56-7	2.03386e+06	1.31817e+06	3.05849e+06	1.1873e+06	2.29417e+06	1.2735e+06	3.29529e+06	3.06598e+06	1.29384e+06	2.17844e+06	2.17319e+06	1.24517e+06	2.39574e+06	984787	3.30674e+06	733725	3.28271e+06	1.69219e+06	2.46002e+06	1.72103e+06	818622
S-Methyl-L-cysteine	C4H9NO2S	Amino acids and derivatives	Amino acids and derivatives	1187-84-4	688968	665632	728268	451585	586672	519654	866709	735323	775688	655995	562164	595420	536225	504511	585152	517537	518084	494877	470694	568577	415075
S-Ribosyl-L-homocysteine	C9H17NO6S	Amino acids and derivatives	Amino acids and derivatives	-	2.73074e+06	3.22187e+06	3.24048e+06	2.41636e+06	2.24896e+06	2.48346e+06	4.00507e+06	3.92309e+06	3.67792e+06	1.87885e+06	2.29943e+06	2.77177e+06	2.22148e+06	2.35931e+06	2.23309e+06	2.6035e+06	2.5743e+06	2.38236e+06	2.69241e+06	2.98664e+06	2.73959e+06
S-Sulfo-L-Cysteine	C3H7NO5S2	Amino acids and derivatives	Amino acids and derivatives	1637-71-4	19522.9	14062	7815.25	15624.5	20305.1	15622.1	22647.1	18747	17186.9	15624.5	18751	20309.5	23427	14059	19522.9	29685.8	23432	15624.5	15618.8	35137	20302.8
Saikolignanoside A	C26H34O11	Lignans and Coumarins	Lignans	-	993115	887085	1.02294e+06	921335	1.2955e+06	962435	580897	895264	585685	363007	307116	336804	506942	473801	452110	103901	111895	138966	559179	686154	800612
Salcolin A*	C27H26O11	Flavonoids	Flavones	369390-51-2	54771.8	56216.3	56205.8	32673.4	24991	30677.7	46123.5	41661.3	35254	7977.69	14544.5	22112.1	26210.3	13753.4	9853.7	35618.8	17203.1	16349.6	41251.9	24071.3	37855.3
Salcolin B*	C27H26O11	Flavonoids	Flavones	-	60386.6	54137.4	71701.9	36567.8	26844.5	39586.1	37030.4	51282.9	42656.2	25546.7	16401.6	26915	27340.7	32524	21432.1	31350.5	30639.3	32992.3	40522	46535	36098.2
Salicylamide	C7H7NO2	Alkaloids	Alkaloids	65-45-2	39574.7	40546.2	29922.7	32823.5	47983.3	43441.6	35723.8	27033.5	30896.1	32827.3	35718.5	28003.7	58885.3	55983.5	63623.3	37655.2	44405.7	39577.5	37646.6	32007.7	36686.8
Salicylic acid-2-O-glucoside	C13H16O8	Phenolic acids	Phenolic acids	10366-91-3	220182	395488	304912	441026	343048	304838	302146	276516	310667	281969	243470	286907	303778	272002	377464	158899	166493	143162	414138	261390	330771
Salidroside	C14H20O7	Phenolic acids	Phenolic acids	10338-51-9	126722	96607.1	318136	115623	105547	120992	124639	99995.1	119322	161270	160939	112548	101845	92652.4	66607.4	67541.6	53474.4	43216.8	119448	127578	123978
Schaftoside	C26H28O14	Flavonoids	Flavones	51938-32-0	105114	94152.3	130296	83216.1	99638.6	92291.8	131390	122615	135771	145625	118252	89785.1	135768	201032	195986	249632	273717	256201	132487	151097	150003
Scutellarein-4'-methyl ether (5,6,7-Trihydroxy-4'-methoxyflavone)*	C16H12O6	Flavonoids	Flavones	6563-66-2	30821.8	32115.3	32245.3	14443.3	17418.3	11078.4	17816.1	7966.35	7709.52	11495	6795.68	13737.5	14231.4	4340.72	10062.1	4821.52	7779.57	8148.7	15965.3	12518.8	22529.5
Sec-O-Glucosylhamaudol	C21H26O10	Others	Chromone	80681-44-3	60552.1	67210.3	44214.2	24581.9	21213.4	19366.5	73860.9	72615.6	79951.8	31393.1	35060.3	28724.3	69646.6	83686.7	70743.1	177668	163531	190743	58379.4	71950.5	96628.3
Secoisolariciresinol 4-O-glucoside*	C26H36O11	Lignans and Coumarins	Lignans	-	48877.1	34576.3	29809.5	35770.7	26233.5	40541.1	21466.7	41412.1	30813.2	26237.1	17888.2	15503.4	25046.2	44117.1	52449	17890.7	16145.9	26063.5	40537.5	41731.9	29805.4
Secologaoside	C16H22O10	Others	Others	-	20882.5	17912.9	10313.2	35722.1	26307.7	38262.7	24348.9	23787.6	35039.1	38954.6	38390.3	36749.7	34069.4	31463.5	32071.1	42580.9	47083.1	31405.9	28856.4	40820.9	33951.6
Sedoheptulose	C7H14O7	Others	Saccharides	3019-74-7	707293	566356	486208	403042	418978	776087	638623	725106	816148	507070	545457	686611	582070	1.07615e+06	435879	977278	555854	723008	574577	694468	492603
Senkyunolide B*	C12H12O3	Others	Lactones	93236-67-0	1.46229e+07	1.45183e+07	1.42428e+07	1.348e+07	1.42708e+07	1.48211e+07	1.50502e+07	1.38223e+07	1.42214e+07	1.29875e+07	1.38025e+07	1.51192e+07	1.41366e+07	1.41357e+07	1.35398e+07	1.37139e+07	1.34665e+07	1.43277e+07	1.31409e+07	1.28733e+07	1.24028e+07
Senkyunolide M	C16H22O4	Others	Lactones	146986-60-9	1.22801e+06	1.23391e+06	1.04196e+06	1.19087e+06	1.12204e+06	1.16114e+06	1.19694e+06	1.09474e+06	1.12087e+06	1.10416e+06	1.08117e+06	1.17291e+06	1.07323e+06	1.08388e+06	1.1004e+06	1.11976e+06	1.07604e+06	1.15734e+06	1.10683e+06	1.11358e+06	1.07e+06
Ser-Trp	C14H17N3O4	Amino acids and derivatives	Amino acids and derivatives	94421-70-2	397488	444409	419193	315705	282684	360370	439385	376868	395100	206675	256272	278781	203198	260672	302196	403810	374652	367547	295987	273041	344578
Sesamin	C20H18O6	Lignans and Coumarins	Lignans	607-80-7	375.766	375.766	375.766	30546.6	375.766	375.766	375.766	375.766	375.766	375.766	375.766	375.766	11133.6	25224	32576.3	32257.1	33150.7	1878.83	619404	436359	366407
Sesuvioside D	C35H44O21	Flavonoids	Isoflavones	-	1.08714e+06	835700	476590	623217	1.07256e+06	796943	710688	1.48555e+06	781255	776928	651073	846632	630423	934088	1.22716e+06	636585	643694	931661	719092	1.33372e+06	1.23428e+06
Sexangularetin-3-O-glucoside-7-O-rhamnoside*	C28H32O16	Flavonoids	Flavonols	-	193791	194904	196306	130150	199341	202810	258163	450747	268967	194136	358978	298245	208202	212574	203794	408805	495594	606899	213657	362580	277313
Shikonin	C16H16O5	Quinones	Quinones	517-89-5	81790.3	112708	83988.8	67408.8	77372	66303.5	63707	101671	85467.3	79580.1	92820.5	98722.9	100944	105355	72938.8	76656.6	115667	89149.2	86210.8	100211	86937
Sibiricose A5	C22H30O14	Phenolic acids	Phenolic acids	107912-97-0	997909	1.02743e+06	1.10963e+06	558636	633105	823907	952587	944101	1.12724e+06	630054	605599	427614	288226	385602	469769	615381	704412	826551	618555	656692	718226
Sideretin (5,7,8-Trihydroxy-6-methoxycoumarin)	C10H8O6	Lignans and Coumarins	Coumarins	-	150392	109799	109799	162303	114194	156339	120021	97884.5	99058.6	190943	162303	150392	128195	109795	84746.9	201686	144403	184131	89742.3	153951	168986
Sileneoside H	C35H56O14	Steroids	Steroidal saponins	-	517352	467068	457613	355639	317257	325368	364720	439548	396839	319461	326661	343785	346232	336103	322682	286871	309118	305082	323440	339608	350339
Sinapic acid	C11H12O5	Phenolic acids	Phenolic acids	530-59-6	100265	83542.9	120539	126503	99052	110991	109538	61765.5	94282.9	134859	119343	120555	85078.7	105026	65652	194523	138439	177142	103723	124115	114214
Sinapinaldehyde	C11H12O4	Phenolic acids	Phenolic acids	4206-58-0	40277.2	52347.9	30847.7	50604.9	82189.1	61075.5	46420.7	39347.9	47981.9	96830.7	92476.9	75032	104041	136097	111374	141388	124224	132907	88296.6	108782	69958
Sinapoyl malate	C15H16O9	Phenolic acids	Phenolic acids	92344-58-6	113220	96941.5	120297	102620	91640.3	103743	114119	91015.6	153029	80406.3	102013	95963.2	102882	94632.5	107260	92503.8	93370	79532.5	100276	74353.7	105460
Sinapoylagmatine	C16H24N4O4	Alkaloids	Phenolamine	-	4.21775e+06	3.35081e+06	3.04724e+06	2.17203e+06	2.19704e+06	2.47061e+06	4.58331e+06	4.70766e+06	4.32166e+06	3.95681e+06	3.52875e+06	3.33445e+06	1.89647e+06	2.10651e+06	1.84211e+06	1.8394e+06	937924	1.41817e+06	1.81887e+06	2.38264e+06	4.13833e+06
Sinapoylputrescine	C15H22N2O4	Alkaloids	Phenolamine	70185-57-8	62800.9	54978.4	72370.7	91896.7	79309.9	95533.6	75050.7	72370.7	64338.7	47355.6	53613.4	38423.2	17442.4	21450.7	16543.3	21905.5	16569.1	24415.8	35741.4	36608.5	37660.7
Sinensetin (5,6,7,3',4'-pentamethoxyflavone)	C20H20O7	Flavonoids	Flavones	2306-27-6	28508.3	66688.3	36630.2	37475.3	18219.2	13497.8	31101	19640	53614.4	32242.6	20021.3	21525.7	18841.6	18582.2	43798.4	43422.4	16763.3	17239.6	32286.2	38049.4	43456.7
Solatriose	C18H32O15	Others	Saccharides	528-40-5	465142	352957	501501	538559	763607	686659	762607	799210	849209	502047	562141	795491	303513	350978	364209	276560	274607	339418	552207	401639	491397
Sophoricoside*	C21H20O10	Flavonoids	Isoflavones	152-95-4	166870	101343	121213	117227	109267	116119	72519.1	90394.1	71534.9	83439.6	85427	71090	80471.9	98351.9	98351.9	34779.6	61596.6	60075	97348.7	96100	85430
Sorbitol-6-phosphate	C6H15O9P	Others	Saccharides	20479-58-7	17960.8	26554.6	28111	32802	17183.3	18747	28890.9	32802	27337	33409.1	19533.6	23864.3	41380.8	44505	59339.3	56239	63254.5	55444.6	18743	38258.9	39821
Spermine	C10H26N4	Alkaloids	Alkaloids	71-44-3	4.78852e+06	1.7016e+06	1.66225e+06	1.14624e+06	1.3225e+06	1.46923e+06	1.26426e+06	1.62667e+06	1.38847e+06	1.65019e+06	1.72432e+06	1.59755e+06	1.43876e+06	2.24935e+06	2.33792e+06	1.36304e+06	1.9085e+06	1.09027e+06	969017	1.59573e+06	1.88055e+06
Stachydrine	C7H13NO2	Alkaloids	Pyrrole alkaloids	471-87-4	94599.9	95575.9	69625.7	81449.6	55179.9	72274.6	110086	70961.9	125453	109698	118266	120239	307103	287677	162679	152256	149148	148487	115639	120854	120239
Stachyose	C24H42O21	Others	Saccharides	470-55-3	264997	228474	227693	344128	296861	290563	266925	209560	179619	258112	241680	268517	118116	135437	176394	140662	200014	168639	229128	240904	203151
Stearamide	C18H37NO	Alkaloids	Alkaloids	124-26-5	68326.5	40362.7	32443.4	61143.5	33091	64404.3	79578.8	115459	57731.1	172943	139518	42205.3	79682.7	53916.9	78303.4	78959.8	66829	89549.5	146613	142961	153023
Stemanthrene C*	C18H20O4	Others	Others	-	72438.4	72896	64159.7	77940.3	57529.1	63450.6	80101.6	58606.9	63327.1	55890.4	56941.9	69712.5	63259.7	58303.2	68824.4	67480.3	62150.7	81873.3	54658.6	61908.9	62696
Suberic Acid	C8H14O4	Lipids	Free fatty acids	505-48-6	76489.6	91344.8	106185	167835	158330	170120	183390	137828	90204.2	109138	142720	89060.3	90818.8	109061	81503.7	90699.3	132445	107845	103646	70794.8	137811
Succinic acid*	C4H6O4	Organic acids	Organic acids	110-15-6	1.91951e+07	1.85794e+07	1.89625e+07	1.16678e+07	1.27809e+07	1.34333e+07	1.86717e+07	1.85024e+07	2.02143e+07	1.54681e+07	1.36927e+07	1.33498e+07	2.0257e+07	2.17904e+07	1.88492e+07	1.81388e+07	1.74755e+07	1.80454e+07	1.59018e+07	20094632	1.99799e+07
Succinic anhydride	C4H4O3	Organic acids	Organic acids	108-30-5	929085	940277	935870	729152	820857	786129	932792	908059	1.10458e+06	729118	740299	850045	959332	1.10168e+06	1.09311e+06	903397	957245	852174	850550	893703	1.03162e+06
Succinyladenosine	C14H17N5O8	Nucleotides and derivatives	Nucleotides and derivatives	4542-23-8	5.22704e+06	3.93951e+06	4.3886e+06	2.5525e+06	2.3706e+06	2.9857e+06	4.41654e+06	4.87702e+06	4.65978e+06	2.13753e+06	3.31663e+06	3.33997e+06	4.48197e+06	4.42738e+06	4.49954e+06	3.9424e+06	3.68421e+06	3.82033e+06	3.35278e+06	3.36353e+06	4.36726e+06
Sucrose-6-phosphate	C12H23O14P	Others	Saccharides	-	1.15304e+06	1.26344e+06	1.02967e+06	1.02138e+06	1.1282e+06	1.08844e+06	1.29534e+06	1.33867e+06	1.26507e+06	1.21222e+06	1.06976e+06	1.18808e+06	1.2191e+06	1.62308e+06	1.03518e+06	1.54066e+06	1.4898e+06	1.50391e+06	1.00094e+06	1.10277e+06	1.53411e+06
Sweroside	C16H22O9	Terpenoids	Monoterpenoids	14215-86-2	4.33626e+06	3.56815e+06	6.26314e+06	5.25688e+06	5.12227e+06	4.95733e+06	4.69178e+06	4.35829e+06	6.53289e+06	4.21553e+06	7.47527e+06	5.35195e+06	7.39867e+06	8.4472e+06	4.8772e+06	7.95844e+06	3.25151e+06	3.81231e+06	3.50784e+06	3.52007e+06	3.3312e+06
Swertiajaponin	C22H22O11	Flavonoids	Flavones	6980-25-2	580122	658994	758899	392780	412291	328331	701642	473033	660299	384269	304093	293066	741871	609307	758899	647099	538700	497422	548426	370939	478030
Swertiamarin	C16H22O10	Terpenoids	Monoterpenoids	17388-39-5	60041.4	75575.4	53828.3	41401.6	32093.3	45398.8	53828.3	57961	43375.1	23815.3	45393.9	39213.7	56740.8	67064.5	80726.3	39261.2	41328.3	46435.5	39340.3	43337.7	59844.9
Syringaldehyde; 4-Hydroxy-3,5-Dimethoxybenzaldehyde	C9H10O4	Others	Aldehyde compounds	134-96-3	525267	487689	483153	742962	669898	762741	551699	578914	763801	1.07275e+06	675099	835272	783745	850357	693719	2.22659e+06	1.67497e+06	1.68465e+06	713223	845797	1.03498e+06
Syringaresinol	C22H26O8	Lignans and Coumarins	Lignans	21453-71-4	67875.9	57908.7	69134.6	40775.3	32832.9	35219.2	36555.3	28493.7	46714.3	41142.4	38927.5	35825	62560.7	57516.1	45122.7	95748.2	102527	74909.5	57566.7	37069.3	43980.7
Syringaresinol-4'-O-(6''-acetyl)glucoside	C30H38O14	Lignans and Coumarins	Lignans	-	2.29316e+06	1.60059e+06	1.58539e+06	2.14936e+06	2.21306e+06	2.2357e+06	1.76534e+06	1.63338e+06	1.45665e+06	1.88573e+06	1.68637e+06	1.66462e+06	2.02326e+06	2.58132e+06	1.52456e+06	2.01407e+06	1.49594e+06	1.60003e+06	1.80121e+06	2.22267e+06	2.2202e+06
Syringaresinol-4'-O-glucoside; Acanthoside B	C28H36O13	Lignans and Coumarins	Lignans	7374-79-0	1.34649e+06	1.20693e+06	1.1055e+06	1.43794e+06	2.15167e+06	1.60619e+06	1.88139e+06	1.84569e+06	1.09482e+06	891424	1.26712e+06	1.49623e+06	1.28425e+06	1.35916e+06	1.71265e+06	1.27144e+06	1.21062e+06	1.35705e+06	1.28994e+06	1.35819e+06	1.86979e+06
Syringetin-3-O-rutinoside	C29H34O17	Flavonoids	Flavonols	53430-50-5	38412	38412	42926	45189	30506.7	38406.4	70040.3	30511.2	51958.4	66651.8	81346.2	65510.4	65510.4	96002.4	68898.4	80190.6	86979.4	76817.3	67770.2	58746.4	37283.7
Syringic acid	C9H10O5	Phenolic acids	Phenolic acids	530-57-4	327213	418348	267921	308502	307869	293176	356137	470526	340392	319916	427195	344731	350696	345877	381014	757515	681764	502404	371639	443603	448538
Syringin	C17H24O9	Others	Alcohol compounds	118-34-3	12522.4	28888.7	32854.9	37552.7	44431.3	36607.8	25373.3	29121.7	21433.8	13964.4	29102.1	16889.4	67643.3	40368.2	36591	54446.5	44290.4	67643.3	24432.1	33799.3	33830.1
Syringoyl-D-Glucose	C15H20O10	Phenolic acids	Phenolic acids	-	41294.3	40942.3	16457.2	21543.9	39925.2	25003.8	11613.1	35378.7	34423.6	37040.3	21543.9	14185.2	52123.6	55126.3	27419.7	76008.1	83814	72032.4	48640.6	28734.8	42845.2
Tamarixetin-3-O-(6''-malonyl)glucoside	C25H24O15	Flavonoids	Flavonols	-	8775.35	11269	14036.3	14735.1	21684.4	13160.4	24257.5	32051.5	17781.6	20849	31264	26927.9	22250.1	29953	20546.3	29615.9	24257.5	17777.1	25676.9	29529.6	17976.9
Tamarixetin-3-O-glucoside-7-O-rhamnoside*	C28H32O16	Flavonoids	Flavonols	-	141448	134766	150754	164855	121390	149671	253822	431542	216908	228841	361148	301502	148565	213657	182206	394709	424048	468819	165938	376134	301819
Tamarixetin-3-O-rutinoside	C28H32O16	Flavonoids	Flavonols	-	46749.3	30393.5	44414.7	71277.7	23031.4	40905.7	49680	76335.4	66611.5	114508	44408.3	75960.7	78759.6	70110.5	32727.3	132052	86480.7	48473.3	54535.9	66615	49690.4
Tangeretin (4',5,6,7,8-Pentamethoxyflavone)*	C20H20O7	Flavonoids	Flavones	481-53-8	1.73219e+06	3.83867e+06	1.87651e+06	2.36746e+06	688942	531991	1.33821e+06	798223	1.51267e+06	968286	594754	841351	776515	426549	979591	1.7721e+06	612570	472568	520175	562369	558598
Tartronate semialdehyde*	C3H4O4	Organic acids	Organic acids	2480-77-5	120484	164019	173861	90616.6	115663	93167.3	170951	100770	127448	111243	146603	106254	135553	132429	142437	134767	130120	138501	123193	156297	134845
Tatarine	C15H20N2O6	Alkaloids	Alkaloids	-	485469	411413	511571	448931	578476	418654	543931	429090	605432	404037	872699	431182	555419	569447	506350	355954	297549	279800	336126	406126	300681
Tetradecasphinganine	C14H31NO2	Others	Others	-	385226	330786	576981	699542	374456	396364	882310	773947	339084	379031	352037	352511	390796	358060	544306	371685	375366	344567	354100	367392	353533
Tetradecyldiethanolamine	C18H39NO2	Alkaloids	Alkaloids	18924-66-8	91587.7	91587.7	91587.7	91587.7	568305	721838	838840	1.02786e+06	610478	615141	554890	604319	561203	598766	1.0529e+06	507725	525466	540335	457939	562201	567910
Thiamine (Vitamin B1)	C12H17N4OS+	Others	Vitamin	70-16-6	428915	520894	479616	484826	577480	613421	473688	563073	567194	583685	516522	538600	486220	437169	456746	539912	564141	580635	453528	534185	574751
Thr-Trp	C15H19N3O4	Amino acids and derivatives	Amino acids and derivatives	186761-42-2	146519	135779	139799	90238.3	68798.3	72370.7	177783	150983	206396	99833.9	123146	125195	78632.9	91253.2	99219.1	116952	110697	113312	96552.7	106301	111554
Thymidine	C10H14N2O5	Nucleotides and derivatives	Nucleotides and derivatives	50-89-5	5.34824e+06	4.77594e+06	5.64142e+06	4.2779e+06	3.90969e+06	3.69018e+06	5.10304e+06	5.85999e+06	5.87536e+06	4.53036e+06	5.02933e+06	3.66019e+06	5.93996e+06	5.92847e+06	5.36665e+06	6.05631e+06	4.81586e+06	4.52349e+06	4.18364e+06	4.3679e+06	4.22865e+06
Thymine	C5H6N2O2	Nucleotides and derivatives	Nucleotides and derivatives	65-71-4	85700	61847.8	84742.2	50842.4	75506.6	80993.5	111202	76649.2	74700.3	79471.5	83034.2	38378.3	117373	145375	111445	146366	160678	149197	78372.3	97900.3	74105.2
Tianshic acid	C18H34O5	Lipids	Free fatty acids	-	4.36409e+06	3.96363e+06	3.59149e+06	2.71256e+06	2.7937e+06	2.82273e+06	3.8205e+06	3.65776e+06	3.6751e+06	2.00818e+06	1.87093e+06	2.01252e+06	2.38977e+06	2.54128e+06	3.17559e+06	2.49403e+06	2.32182e+06	2.52428e+06	2.91051e+06	3.08543e+06	3.01385e+06
Toyocamycin	C12H13N5O4	Nucleotides and derivatives	Nucleotides and derivatives	606-58-6	3.66442e+06	3.23433e+06	3.57629e+06	4.27697e+06	2.85433e+06	3.95714e+06	2.74293e+06	4.56897e+06	4.57147e+06	2.43617e+06	2.49693e+06	2.88823e+06	1.47516e+06	1.68398e+06	1.22978e+06	4.20549e+06	4.21406e+06	4.14807e+06	3.19134e+06	3.02495e+06	3.10697e+06
Trans-5-O-(p-Coumaroyl)shikimate	C16H16O7	Phenolic acids	Phenolic acids	-	62428.1	67137.6	84802.6	61256.8	56534.1	32984.1	82449.6	62428.1	91881.6	48340.4	32979.4	41220.7	51825.6	56530.6	70670.6	60063.1	62428.1	70670.6	57715.1	64775.5	35335.6
Trans-dehydrorosinone	C19H28O2	Steroids	Steroid	53-43-0	21842.4	31378.1	30985.2	27047.5	24753.9	18726.7	25109.3	24561.3	21184.9	22936.8	24012.6	23887.3	31882	33649.4	33117.4	22353.4	24604.2	27210.6	22991.4	30593.5	28796.5
Trehalosamine	C12H23NO10	Others	Saccharides	-	991428	1.05132e+06	922329	1.13389e+06	1.03368e+06	1.13607e+06	1.01124e+06	974217	1.07665e+06	685336	755019	766364	659378	676896	684126	911638	875164	906761	829380	836696	749009
Trehalose 6-phosphate	C12H23O14P	Others	Saccharides	4484-88-2	865767	816757	696361	470850	590191	481782	911045	890937	891717	919827	699004	980734	1.17881e+06	1.11636e+06	730711	1.16214e+06	830814	1.04554e+06	926659	918071	786919
Tricin (5,7,4'-Trihydroxy-3',5'-dimethoxyflavone)	C17H14O7	Flavonoids	Flavones	520-32-1	61866.2	78527.8	90619.9	42834.3	41887.8	41883.6	54569	43308.2	44261.7	30676.2	25036.1	32368.8	25346.6	28254.4	29686.4	40549.8	37349.8	36875.3	59012.8	48544	46432.3
Tricin-4'-O-glucoside*	C23H24O12	Flavonoids	Flavones	-	717257	489944	556026	562589	363383	585186	627693	363383	721860	344506	377608	353000	503073	377204	408687	942820	976793	782385	609832	577634	521947
Tricin-4'-O-glucoside-7-O-glucoside*	C29H34O17	Flavonoids	Flavones	-	30380	26732.4	12991.6	2598.33	2598.33	18021.1	37974.8	43735.3	21902.6	26761.7	2598.33	2598.33	34066	23952.6	42537.2	71687.3	58306.9	74104.4	36024.4	51026.9	32811.4
Tricin-5,7-O-diglucoside*	C29H34O17	Flavonoids	Flavones	-	382631	337689	189525	247837	300036	261198	330447	408139	280676	284516	245372	307320	303676	447006	586856	767783	890238	891574	422715	456728	483516
Tricin-5-O-(6'-O-malonyl)glucoside	C26H26O15	Flavonoids	Flavones	-	39783.7	49129.5	35105.5	31468.5	62929.5	81897.7	65984.1	17211.9	50305	91257.5	64359.4	80729	108074	91244.5	112315	34390.3	25745.5	17072.7	47240.2	85407.2	61426.2
Tricin-5-O-Glucoside	C23H24O12	Flavonoids	Flavones	32769-00-9	546214	504021	424270	274825	325608	581363	273626	539942	484313	343508	150617	304192	317600	250373	487741	653185	767079	839673	448861	617094	517387
Tricin-7-O-(2''-O-glucosyl)glucoside*	C29H34O17	Flavonoids	Flavones	-	361980	306107	238121	230828	279382	251481	281855	426359	345072	314911	207719	291531	380200	535679	578352	839460	833159	1.01061e+06	467656	258735	529677
Tricin-7-O-(6''-O-acetyl)glucoside	C25H26O13	Flavonoids	Flavones	-	86871.8	67449.6	78010.8	79719.6	113878	137863	80648.3	73193.1	92204.8	53143.7	108320	73588.3	117947	122587	91972.3	32707.1	42561.2	34574.1	50835.4	86119.2	83377.9
Tricin-7-O-(6''-O-malonyl)glucoside*	C26H26O15	Flavonoids	Flavones	-	112477	85814	77372.7	67530.6	59972.6	72457.4	85085.8	68341.7	89257.1	57182.2	55132.1	48120.7	39480.7	42859.4	41148.9	36965.4	34036.3	28598.4	51050.2	50902.9	78800.4
Tricin-7-O-neohesperidoside	C29H34O16	Flavonoids	Flavones	53766-40-8	1.39961e+06	1.26039e+06	1.08468e+06	837729	1.0686e+06	1.31979e+06	1.1411e+06	1.771e+06	1.10479e+06	930239	583269	751509	1.09403e+06	1.25699e+06	1.76258e+06	1.60379e+06	1.83918e+06	2.71486e+06	1.02922e+06	1.63761e+06	1.58446e+06
Tricin-7-O-saccharic acid	C23H22O14	Flavonoids	Flavones	-	627838	610801	131781	424710	538758	656470	301844	323484	318535	213470	227201	194095	381629	339085	301410	106185	115316	97965.4	230053	474945	470350
Tridecanedioic acid	C13H24O4	Lipids	Free fatty acids	505-52-2	65865.8	84755.1	90103.3	104308	87087.1	89813.6	80658.2	68962	68841.2	87829.2	102686	91656.3	109615	112603	107551	124570	87730.6	98772	76168	82667.2	97443.3
Trigonelline	C7H7NO2	Alkaloids	Pyridine alkaloids	535-83-1	2.03896e+06	2.07596e+06	2.32246e+06	3.0011e+06	3.14911e+06	3.61039e+06	2.33845e+06	2.69532e+06	1.7291e+06	3.33207e+06	3.33268e+06	3.65408e+06	4.14931e+06	2.97577e+06	3.76372e+06	6.28629e+06	8.10407e+06	5.93e+06	3.23292e+06	3.31553e+06	2.41904e+06
Trimethyllysine	C9H20N2O2	Amino acids and derivatives	Amino acids and derivatives	23284-33-5	2.99009e+06	3.09664e+06	2.97991e+06	2.50286e+06	2.67215e+06	3.00974e+06	3.21006e+06	3.16069e+06	3.15749e+06	2.43087e+06	2.46983e+06	2.50468e+06	1.99176e+06	2.01906e+06	2.07655e+06	3.12564e+06	3.18038e+06	3.18265e+06	2.27975e+06	2.37289e+06	2.60621e+06
Tropic acid	C9H10O3	Phenolic acids	Phenolic acids	552-63-6	929.99	929.99	929.99	4649.95	12011.5	11612.6	24008.4	12009.6	10451.9	5808.95	5808.95	13930.4	15093.6	9289.45	11612.8	8173.27	11610.9	9610.67	12009.6	20893.4	19206.9
Trp-Pro-Gly	C18H22N4O4	Amino acids and derivatives	Amino acids and derivatives	-	3.24057e+06	3.63181e+06	3.57898e+06	3.32402e+06	3.18197e+06	2.50614e+06	2.7023e+06	3.8004e+06	3.62184e+06	2.79384e+06	2.5709e+06	2.58552e+06	3.67053e+06	3.50314e+06	4.33443e+06	3.52659e+06	2.76206e+06	2.74679e+06	2.51786e+06	2.56501e+06	2.91053e+06
Trp-Trp	C22H22N4O3	Amino acids and derivatives	Amino acids and derivatives	20696-60-0	5.97158e+06	4.9505e+06	5.44623e+06	6.31932e+06	5.82481e+06	5.81719e+06	4.75244e+06	6.37585e+06	7.05423e+06	6.83532e+06	6.65047e+06	6.46152e+06	5.68819e+06	6.23724e+06	6.59359e+06	6.98283e+06	5.42772e+06	5.79428e+06	5.38814e+06	6.27339e+06	7.34431e+06
Tryptamine	C10H12N2	Alkaloids	Plumerane	61-54-1	220032	210404	224249	119671	144885	160195	181078	198810	185792	256135	297619	251625	179497	178574	150604	365324	333688	367107	178653	180466	252796
Tyr-Gly	C11H14N2O4	Amino acids and derivatives	Amino acids and derivatives	673-08-5	260908	310104	260361	159454	157816	131883	285709	267306	318997	159940	168498	210826	222564	201634	195850	240060	244821	210767	164770	182941	226378
Tyrosylleucine	C15H22N2O4	Amino acids and derivatives	Amino acids and derivatives	17355-10-1	218087	491699	494364	224066	121937	155008	666727	280616	343949	109587	220616	162879	250889	241060	195626	117205	285528	287292	293517	212623	343871
Undecanedioic acid	C11H20O4	Lipids	Free fatty acids	1852-04-6	63513.1	58452.7	75233.1	67273.5	57214.6	60450.6	64187.9	70157.9	66771.2	67889.1	49363.5	56828.3	81262.2	91202.4	69508.9	85214.5	81642.1	91238.8	74380.9	74752.1	57624.9
Undecylic Acid	C11H22O2	Lipids	Free fatty acids	112-37-8	307375	313888	310565	336475	298112	294327	322253	329255	313651	313652	321138	357955	379589	371299	395273	307097	322410	376475	264301	301223	316900
Uric acid	C5H4N4O3	Nucleotides and derivatives	Nucleotides and derivatives	69-93-2	24276.2	27539.6	18177.9	26020.7	38266.4	40042.7	73467.5	89879.8	70394.5	16516	29849.7	38401.1	22337.7	20024.8	19661	28958.7	26184.7	26737.8	19899.9	37493.9	26784.9
Uridine	C9H12N2O6	Nucleotides and derivatives	Nucleotides and derivatives	58-96-8	965041	801396	1.17738e+06	291033	451258	385444	1.216e+06	1.64383e+06	1.23859e+06	366979	809492	350528	586021	477428	466608	412665	569933	449885	365547	906630	782502
Uridine 5'-diphospho-N-acetylglucosamine	C17H27N3O17P2	Nucleotides and derivatives	Nucleotides and derivatives	528-04-1	20458.9	21043.4	19758.7	52936.3	49349.1	56865.6	31168.2	52014.1	37927.1	56083.7	50909	46605.7	77008.5	105161	116902	92437.1	134741	99341.6	45816.7	48186.2	65458.5
Uridine 5'-monophosphate	C9H13N2O9P	Nucleotides and derivatives	Nucleotides and derivatives	58-97-9	41731.7	38307.7	40156	54030.1	56626.1	59508	92505.3	96286.1	81726	50558	79812.7	47397.1	75071.4	86250.7	63221.3	65522.7	59257.1	109127	51268	49766.6	111994
Urolignoside	C26H34O11	Lignans and Coumarins	Lignans	131723-83-6	26887.2	18933.9	18705.3	49080.5	37571.4	37403.7	12937.2	26662.7	14002	26879.8	23378.3	38571	16973.1	33889.8	22210.8	45578.5	18705.3	27385.5	31141.8	16367.2	27876.8
Val-Pro-Ile	C16H29N3O4	Amino acids and derivatives	Amino acids and derivatives	-	1.64827e+06	1.83075e+06	2.02914e+06	1.06388e+06	998241	1.13471e+06	2.27859e+06	1.98271e+06	2.17021e+06	1.11268e+06	1.29197e+06	1.51691e+06	1.17668e+06	1.07268e+06	1.06708e+06	1.43846e+06	1.3926e+06	1.36477e+06	1.28495e+06	1.47605e+06	1.52165e+06
Val-Thr-His	C15H25N5O5	Amino acids and derivatives	Amino acids and derivatives	-	150316	214510	152445	71519.9	110871	132172	87516.2	104479	94156	72938	87726.3	80343.6	112042	98293	148183	94156	115313	115138	79511.6	85106.3	93816.5
Val-Trp	C16H21N3O3	Amino acids and derivatives	Amino acids and derivatives	24587-37-9	130271	127290	189848	97536.1	69748	71839.9	161149	144898	159284	101740	113057	129498	123332	100711	77079	93518.9	81191.3	76060.2	90426.4	85300.5	92482.3
Val-Val	C10H20N2O3	Amino acids and derivatives	Amino acids and derivatives	3918-94-3	891318	1.05007e+06	968240	1.04813e+06	1.04095e+06	1.14055e+06	1.58467e+06	1.74449e+06	1.47517e+06	2.11016e+06	2.38029e+06	2.1293e+06	411503	495356	561051	1.58484e+06	1.24167e+06	1.52872e+06	1.08497e+06	1.18774e+06	965473
Valpromide	C8H17NO	Alkaloids	Alkaloids	2430-27-5	103962	122726	74403.3	91434.4	82103.2	68682	86802.8	86132.5	72207.2	110253	101047	98726	171711	151697	106863	88903.2	126138	118436	76539.2	100589	92408.7
Vanillic acid	C8H8O4	Phenolic acids	Phenolic acids	121-34-6	699715	650341	791574	631824	644964	660194	557366	598791	716031	862868	850566	656910	829768	857398	729169	930762	891203	781602	598974	856040	665666
Vanillin acetate	C10H10O4	Others	Aldehyde compounds	881-68-5	132384	120452	128971	68318.1	86562.8	71884.3	97925.5	120063	97567.7	68582.4	86974	74488.5	117533	114424	93584.4	109898	108896	115686	112851	110293	124220
Vanillin; 4-Hydroxy-3-Methoxybenzaldehyde	C8H8O3	Others	Aldehyde compounds	121-33-5	7.55262e+06	7.90017e+06	7.79832e+06	1.39733e+07	1.39439e+07	1.21324e+07	1.00184e+07	1.25833e+07	7.8957e+06	1.2422e+07	1.02877e+07	1.16576e+07	1.16072e+07	1.08775e+07	9.05708e+06	1.19539e+07	1.13885e+07	1.14993e+07	1.08779e+07	1.13718e+07	1.10449e+07
Vanilloloside	C14H20O8	Others	Alcohol compounds	74950-96-2	235061	231506	226609	286210	301365	287422	296463	284152	301624	308716	322258	301970	214980	207911	180519	202793	212012	211577	245734	391991	272833
Vicenin 2	C27H30O15	Flavonoids	Flavones	-	408565	389846	323103	389763	284654	328313	463076	435614	320749	481519	442911	306426	481519	509659	513772	361626	403349	404394	337653	393934	372086
Vicenin-3	C26H28O14	Flavonoids	Flavones	59914-91-9	5.89277e+06	5.96626e+06	7.35611e+06	5.62229e+06	5.45591e+06	4.6709e+06	7.34632e+06	8.1694e+06	7.82692e+06	6.98865e+06	6.62388e+06	6.4702e+06	1.1941e+07	1.32245e+07	1.16141e+07	1.58897e+07	1.64789e+07	1.94656e+07	7.83172e+06	9.20164e+06	1.02265e+07
Vicine	C10H16O7N4	Alkaloids	Alkaloids	152-93-2	2.20781e+06	1.92759e+06	1.96988e+06	1.35491e+06	1.62282e+06	1.59499e+06	946699	1.04684e+06	916697	1.60342e+06	1.50681e+06	1.36137e+06	936155	1.23974e+06	782904	543023	393842	425790	977814	1.23236e+06	1.10508e+06
Vidarabine	C10H13N5O4	Nucleotides and derivatives	Nucleotides and derivatives	5536-17-4	7.57884e+06	7.80606e+06	7.87612e+06	4.79532e+06	4.45086e+06	5.51821e+06	8.8114e+06	8.39484e+06	8.85277e+06	4.86435e+06	5.25019e+06	5.02953e+06	4.37049e+06	5.11856e+06	5.36493e+06	5.86336e+06	5.94339e+06	5.54147e+06	6.60488e+06	6.78249e+06	6.08341e+06
Violanthin	C27H30O14	Flavonoids	Flavones	40581-17-7	78936.6	51054.1	68724.8	36904.7	75803.4	92302.7	98362.9	64369.6	82586.8	32785.5	54689.6	76513.9	145509	181611	171255	163931	151807	182148	67660.2	102009	87849.9
Vitexin-2''-O-glucoside	C27H30O15	Flavonoids	Flavones	61360-94-9	151464	133075	119012	57344.7	58428.7	71410.7	143896	110357	133075	82231.2	37875	54107.6	157955	136300	195820	78982.5	95210	94129.2	78985.7	127665	149303
Vitexin-7-O-(6''-p-coumaroyl)glucoside	C36H36O17	Flavonoids	Flavones	-	36202.2	29295.8	26337.6	34755.3	24950.5	24229.5	16279.8	39613.2	18447.3	23430.2	36768	18447.3	37914.3	33006	44714.8	56394	49895.7	59610.3	27686.5	31942.8	39395.2
Vitexin-7-O-rutinoside	C33H40O19	Flavonoids	Flavones	-	64527	83542.4	81224.4	58019.9	52801.1	44100.8	46810.8	43210.8	38033.5	39458.4	44094.5	47571.6	88799.7	83542.4	80047	54536	51058.9	69603.5	72010.8	69623.9	87601
Vomifoliol (Blumenol A)	C13H20O3	Terpenoids	Monoterpenoids	189351-15-3	23414.9	23727.4	26523.3	19900.3	22235.8	36275.8	42181.2	18725.8	18731.2	25503.4	24584	22901.5	29897	26664.8	22904.6	22027.4	17390.4	19903.9	26519.6	42127	17562
Xanthine	C5H4N4O2	Nucleotides and derivatives	Nucleotides and derivatives	69-89-6	77132.1	69541.8	98942.7	109219	117457	134056	100313	122832	83398	91755.5	145635	96780.9	94648.1	73131.2	75985.9	92136.1	105579	73842.6	77422.3	101661	91056.4
Xanthohumol	C21H22O5	Flavonoids	Chalcones	6754-58-1	771292	686126	891367	662558	686843	650532	772459	782650	750556	670826	652677	800567	578011	669151	688948	635674	616468	670464	686772	615629	634621
Xanthosine	C10H12N4O6	Nucleotides and derivatives	Nucleotides and derivatives	146-80-5	1.84607e+06	1.86506e+06	1.92531e+06	989674	1.17588e+06	1.02642e+06	1.87544e+06	1.76877e+06	1.85037e+06	1.14598e+06	1.14858e+06	1.1042e+06	1.00662e+06	1.09149e+06	1.04303e+06	1.19512e+06	1.06542e+06	1.14193e+06	1.2706e+06	1.43756e+06	1.55704e+06
Xanthurenate-8-O-beta-D-glucoside	C16H17NO9	Alkaloids	Alkaloids	-	479256	485454	525304	295743	293295	274610	544045	520315	607863	285100	335774	270438	350451	307789	349638	257330	270421	297380	454541	294929	312903
Xanthurenic Acid 8-O-Glucoside	C16H17NO9	Alkaloids	Quinoline alkaloids	97451-32-6	330647	311796	303704	250738	226920	262525	361501	374636	400766	193404	210839	144302	124863	103175	110677	168970	159911	142956	162922	259429	224131
Xylitol*	C5H12O5	Others	Saccharides	87-99-0	220458	210501	250448	231241	256560	266583	267312	198980	155959	288818	293472	238160	361020	426587	407111	338844	341870	380224	251947	312675	347964
Yuanhuanin*	C22H22O11	Flavonoids	Flavones	83133-14-6	91110.9	81392.4	49820.3	36452.3	68029.8	61237.1	61967.4	82605.8	73109.4	23338.4	37817.6	73233.5	60741.8	91110.9	89516.2	75331.8	69237.4	73105.6	52941.6	77748.4	72900.9
Zarzissine	C5H5N5	Alkaloids	Alkaloids	160568-14-9	4.75904e+06	4.74534e+06	5.0108e+06	3.01233e+06	2.90617e+06	2.8692e+06	4.18066e+06	4.06964e+06	4.26021e+06	3.06543e+06	3.17626e+06	3.46915e+06	3.66949e+06	3.48101e+06	2.95059e+06	3.76708e+06	3.57768e+06	3.31598e+06	2.90588e+06	3.25692e+06	3.42675e+06
[(1R,2S)-1-(1,3-benzodioxol-5-yl)-2-methyl-3-oxobutyl]4-hydroxy-3-methoxybenzoate	C20H20O7	Lignans and Coumarins	Lignans	-	1.09091e+06	2.48285e+06	1.46921e+06	1.81163e+06	488691	359867	952010	503301	995167	652799	401915	613854	519639	300772	671877	1.37974e+06	507109	263424	361428	369424	402114
[(2S)-2α-[3,5-Dimethoxy-4-[[(αS,βR)-α-(Hydroxymethyl)-β,4-Dihydroxy-3-Methoxyphenethyl]Oxy]Phenyl]-5-(3-Hydroxy-1-Propenyl)-7-Methoxy-2,3-Dihydrobenzofuran]-3β-Ylmethylβ-D-Glucopyranoside	C37H46O16	Lignans and Coumarins	Lignans	-	31770.1	56008.7	36438.7	38437.5	41721.5	39248.5	27438.5	29994.5	35512.6	46085.6	39251.3	17096.5	56051.3	67718.5	71368.2	42109.4	46676	30807.5	51437.8	46678.7	43401.4
[6]-Gingerol	C17H26O4	Others	Ketone compounds	23513-14-6	204724	205096	208346	165508	162849	169358	202156	229244	178443	178621	187679	153947	258814	258904	270420	342270	292192	308014	201516	235818	203478
[6]-Shogaol	C17H24O3	Phenolic acids	Phenolic acids	555-66-8	24097.4	18682.8	22238.2	15110.6	10795.4	16545.3	19391.8	27685.1	17349.4	14478.2	13184.4	11858.4	23439.3	26528.8	16649	36917.4	36910.1	36914.2	26150	23879.8	24521.9
alanine betaine	C5H11NO2	Alkaloids	Alkaloids	-	1.01051e+07	1.1181e+07	1.0602e+07	9.64718e+06	1.02174e+07	1.08724e+07	1.468e+07	1.59183e+07	1.49369e+07	1.39483e+07	1.32771e+07	1.44173e+07	1.31979e+07	1.26713e+07	1.09326e+07	1.50064e+07	1.85523e+07	1.62341e+07	1.28682e+07	1.2111e+07	9.12215e+06
alpha-Hydroxylinoleic acid*	C18H32O3	Lipids	Free fatty acids	57818-44-7	1.58276e+06	1.78046e+06	1.68774e+06	1.44716e+06	1.42846e+06	1.44708e+06	1.63352e+06	1.58111e+06	1.54855e+06	1.31223e+06	1.20069e+06	1.25466e+06	1.59629e+06	1.58009e+06	1.34839e+06	1.90725e+06	1.78826e+06	1.84187e+06	1.44802e+06	1.62828e+06	1.55994e+06
carlinoside	C26H28O15	Flavonoids	Flavones	59952-97-5	162261	193709	180357	139225	135005	126688	191930	283978	175055	126549	143443	181122	813161	922323	792591	558892	724461	988277	340214	410350	543348
cis-Abienol	C20H34O	Terpenoids	Ditepenoids	17990-16-8	15482.8	17483.4	21372.9	10322.9	14010.8	14007.6	10322.9	18943.2	18943.2	19165.1	12294.5	13878	14008.6	16795.1	12835.7	16756.4	19670.7	16952.9	18218.5	20641.5	19165.1
cis-Moschamine	C20H20N2O4	Alkaloids	Phenolamine	193224-24-7	406435	450861	391429	368573	506692	364374	340362	340568	250950	455662	311584	329594	204124	226364	412995	255153	318107	233252	416919	361470	449418
cis-Zeatin riboside	C15H21N5O5	Alkaloids	Alkaloids	15896-46-5	38303.3	46591.8	31276	23982.1	8352.22	28988.3	33127.2	54853.4	23979	31282.3	11345.1	17605.3	11478	29218.3	9391.51	15644.2	25025.8	24849.3	33127.2	19670.1	27111.3
clematichinenol	C14H12O4	Lignans and Coumarins	Coumarins	-	42932.3	21128.1	31630.4	53094.4	57614.7	60994.2	49709.3	57623.2	49702	82465.9	47456.2	59866	40666.2	73418	72286.4	44554.5	36151.9	43442	33420	30506.7	51966
coumarin	C9H6O2	Lignans and Coumarins	Coumarins	-	5.18573e+06	5.48856e+06	2.69269e+06	3.29452e+06	2.89766e+06	2.81465e+06	4.12599e+06	2.96106e+06	5.62339e+06	3.7701e+06	5.19812e+06	4.60854e+06	2.98954e+06	2.58681e+06	2.57775e+06	4.80459e+06	7.55485e+06	4.86381e+06	3.79756e+06	2.90654e+06	3.51581e+06
cyclo-(Gly-Phe)	C11H12N2O2	Amino acids and derivatives	Amino acids and derivatives	10125-07-2	2.84286e+06	2.93166e+06	2.79471e+06	2.42829e+06	2.53794e+06	2.82762e+06	5.53607e+06	6.14232e+06	5.05983e+06	6.50304e+06	6.64912e+06	6.48569e+06	1.71236e+06	1.64602e+06	1.78185e+06	3.53721e+06	3.40769e+06	3.41634e+06	3.59069e+06	3.68404e+06	4.11645e+06
dihydro-4-hydroxy-5-hydroxymethyl-2(3H)-furanone	C5H8O4	Others	Others	-	161150	176781	175537	187363	137198	140755	189051	191114	201943	125824	140072	154369	146897	246668	146211	219793	142111	142793	119095	129891	166789
dihydrosesamin*	C20H20O6	Lignans and Coumarins	Lignans	-	27821.1	23961.9	20045.8	26900.9	25799.3	23160.2	14477.9	15840.5	18697.8	20066.7	11766.5	15385.7	35195	26399.4	24745.2	12209.4	15291.7	14379.2	19458	17623.2	15837.5
epiloliolide	C11H16O3	Others	Others	-	396318	392238	384901	393055	291941	410179	426489	448503	486830	425730	448503	364511	604252	586315	587944	570005	519905	495941	447689	494169	486015
ethyl-L-arginine	C8H18N4O2	Amino acids and derivatives	Amino acids and derivatives	-	929498	1.0926e+06	982408	1.0102e+06	1.10912e+06	922840	1.05483e+06	1.12418e+06	1.07657e+06	913593	998209	874209	768540	793353	726172	938031	942122	997147	724403	761122	809664
glycoric acid	C12H20O4	Others	Others	-	40854.6	31586.8	45932.6	37609	41013.3	26072.5	31499.4	39157.6	41678	22954.6	28924.9	42974	50214.7	56607.7	44650.2	68518.7	65982.9	54575	33323.7	42557.4	40146.5
gnetupendin A	C22H20O5	Others	Stilbene	-	174079	168035	169133	168609	177961	169751	160043	147180	163737	136487	148095	147629	142919	144413	151215	150102	133564	137132	146338	171210	162934
h-gamma-Glu-leu-oh	C11H20N2O5	Amino acids and derivatives	Amino acids and derivatives	-	106367	91927.1	131577	65792.4	68798.3	48671.1	139690	130676	142420	75706.1	72102.3	78409.6	102779	131577	116256	152361	138790	104544	87420.4	121362	114608
heliocurassavicine	C15H27NO4	Alkaloids	Pyrrole alkaloids	82354-34-5	198182	182588	167525	164979	199348	190185	171874	198607	173402	143611	148194	129101	72300.9	130610	109879	119866	117619	127359	113823	153559	147460
isatioxyneolignoside E	C28H38O14	Lignans and Coumarins	Lignans	-	39277.8	36057.3	36048.5	49897.9	38169.5	50897.5	39228.5	39336.5	26188.5	28374.4	26511.7	27579.3	65727.4	82715.5	65489.8	11687.1	8737.13	15909.5	32954.4	44529.5	59379.9
linolenoylethanolamine	C20H35NO2	Lipids	LPE	-	669204	755516	725813	467330	455951	484437	597029	589946	600581	503041	531331	522551	440996	500049	482165	615963	625996	605402	510596	527330	563325
linoleoyl ethanolamine	C20H37NO2	Lipids	LPE	68171-52-8	1.65209e+07	1.71131e+07	1.60778e+07	1.19754e+07	1.15941e+07	1.17899e+07	1.27162e+07	1.2223e+07	1.20198e+07	1.17171e+07	1.2278e+07	1.20658e+07	1.19979e+07	1.21815e+07	1.18211e+07	1.21481e+07	1.22149e+07	1.23767e+07	1.22328e+07	1.25419e+07	1.26619e+07
m-Aminophenylacetylene	C8H7N	Alkaloids	Alkaloids	54060-30-9	599085	572524	559322	474352	569531	578705	963209	897479	921589	1.08339e+06	1.0719e+06	1.1637e+06	385288	459330	446222	551369	680373	601677	538065	477148	697308
naphthisoxazol A*	C11H9NO2	Alkaloids	Alkaloids	-	2.69689e+07	3.01417e+07	3.02215e+07	2.5155e+07	2.61771e+07	3.07148e+07	5.56999e+07	5.26011e+07	4.49054e+07	5.81644e+07	5.80908e+07	6.29522e+07	1.59493e+07	2.02435e+07	1.76855e+07	3.52038e+07	3.01838e+07	3.60107e+07	3.25223e+07	3.29951e+07	3.80373e+07
o-Carboxy-5-hydroxytryptamine	C11H12N2O3	Alkaloids	Alkaloids	-	758246	854625	780536	961383	916820	992251	958301	958205	1.00817e+06	1.0533e+06	1.1645e+06	1.10251e+06	781745	778726	808901	1.02721e+06	1.23841e+06	952675	920479	851135	874641
octadecanoic acid pyrrolidide	C22H43NO	Alkaloids	Alkaloids	33707-76-5	709995	714957	609408	689145	675490	586730	593767	874897	883441	726020	701031	824376	834846	1.02744e+06	714803	902051	971174	976613	1.04317e+06	1.11731e+06	1.09166e+06
p-Coumaraldehyde	C9H8O2	Others	Aldehyde compounds	2538-87-6	10144.8	9132.12	14201.5	17242.5	17109.2	20280.1	11074.2	10063	23321.4	24337.1	21292.6	22311.8	26158.7	31434.8	17242.5	17236.6	20280.1	17106.4	14087.1	23317.6	17109.2
p-Coumaric acid	C9H8O3	Phenolic acids	Phenolic acids	501-98-4	482852	586906	337736	306149	235657	294087	430062	575890	450774	340443	378987	360771	348618	331615	312198	238117	268753	202568	359173	501338	472463
p-Coumaric acid-4-O-glucoside*	C15H18O8	Phenolic acids	Phenolic acids	117405-48-8	95993	82244.8	94963	98818.5	114318	59165.1	169028	138931	249625	92993.7	124318	91051.4	55086.1	64600.8	40818.4	56990	31628.2	61206.1	105543	103025	94864.5
p-Coumaroylagmatine	C14H20N4O2	Alkaloids	Phenolamine	7295-86-5	1.01243e+06	980002	1.00652e+06	171623	222608	175520	695344	959350	643985	121859	117743	149686	159252	190921	139128	96914.1	84449.4	92651.6	389870	345484	295544
p-Coumaroylcadaverine	C14H20N2O2	Alkaloids	Phenolamine	-	283976	294818	242951	111189	80991.9	73902.9	189267	206359	176214	29746.6	30677.7	26810.7	35747.6	84782.9	65217.7	85701.7	59865.8	62762.5	101838	120860	83666.5
p-Coumaroylferuloylcadaverine	C24H28N2O5	Alkaloids	Phenolamine	-	50370.7	38366.8	56374.1	30983.4	31418	22918.8	27433.6	32920.3	33879.1	14950	16447	22951.6	2989.99	2989.99	2989.99	38445.1	39859.8	52937.9	28404.5	29404.8	30385
p-Coumaroylferuloylputrescine	C23H26N2O5	Alkaloids	Phenolamine	-	117534	88341.7	82559.5	82813.1	60112	49697.8	90918.2	147444	123834	21305.8	22093.7	32064.6	42483.5	41809.6	19725.6	58380.1	65469.6	19725.6	59949.7	77310.1	101802
p-Coumaroylputrescine	C13H18N2O2	Alkaloids	Phenolamine	34136-53-3	1.47175e+06	1.3098e+06	1.24031e+06	455645	388126	372004	1.56494e+06	1.43698e+06	1.29627e+06	253285	257683	213732	453792	401870	351055	843372	643746	690674	635831	631504	662091
p-Coumaryl alcohol	C9H10O2	Others	Alcohol compounds	3690-05-9	25039.2	24892.2	42329.6	26078.1	31003.9	21466.7	21466.7	26233.5	30996	20275.9	27420.5	21467.3	34584.8	35770.7	30999.6	24895.8	22660.7	24892.2	28618.7	15413.7	32190.2
p-Hydroxypheny-β-D-allopyranoside	C12H16O7	Others	Others	-	88733.6	82088.7	87374.6	70298.3	109075	107571	103547	212858	226831	90808.7	68866.7	80293.5	86374	80614.8	122120	110185	37462.6	79524.7	99032.1	133665	115434
paratensein-7-O-glucoside*	C22H22O11	Flavonoids	Isoflavones	-	269136	190936	176012	202110	133089	169474	220708	208603	184053	117331	110828	102444	136917	176966	123851	127590	75428.4	76370.5	157657	152907	124784
picrorhizin	C20H28O14	Phenolic acids	Phenolic acids	-	137260	113237	121583	127913	156484	126392	90970.9	102784	104896	106112	109664	108495	119518	138282	99030.8	207396	174618	161942	131727	111448	94477.1
propyl-L-alanine	C6H13NO2	Amino acids and derivatives	Amino acids and derivatives	-	242883	191858	254863	170072	157522	203479	221324	243992	281287	179601	199672	190157	214488	291635	228980	235697	261071	269396	174826	229067	236729
pyridoxamine	C8H12N2O2	Alkaloids	Pyridine alkaloids	85-87-0	101449	158393	164927	177555	142864	119517	227983	241326	171726	164473	166353	203959	151757	148186	133453	232516	230499	204607	158462	172071	216563
schinchinenin G	C32H44O6	Terpenoids	Triterpene	-	69152.4	66370.5	70378.5	71335.5	71202.1	73297.1	108386	84086.9	102372	92503.5	91091.9	98278.3	119510	145951	144089	81177.8	61863.6	64684.8	92460.7	118383	123692
sn-glycero-3-phospho-(1'-sn-glycerol)	C6H15O8P	Others	Others	-	389857	456226	521053	491069	666841	618917	568570	795696	684523	572914	423001	610242	505655	771686	741310	1.22447e+06	2.3063e+06	1.96745e+06	669331	697417	864996
sorbose*	C6H12O6	Others	Saccharides	3615-56-3	3.56633e+06	3.39272e+06	3.32356e+06	3.18323e+06	3.37486e+06	2.72661e+06	4.27203e+06	2.75747e+06	3.27258e+06	2.58985e+06	2.02169e+06	1.85254e+06	2.3524e+06	2.00807e+06	1.9969e+06	1.70256e+06	1.95419e+06	2.09519e+06	1.69318e+06	2.88675e+06	2.64222e+06
syringaresinol-4-O-β-D-glucopyranoside	C28H36O13	Lignans and Coumarins	Lignans	-	1.64129e+06	1.47358e+06	1.09147e+06	1.7983e+06	1.77084e+06	1.96979e+06	1.84578e+06	2.00672e+06	1.37788e+06	1.04467e+06	1.3654e+06	1.42019e+06	1.49128e+06	1.45507e+06	1.41317e+06	1.53695e+06	1.41999e+06	1.59592e+06	1.49241e+06	1.52547e+06	2.04172e+06
trans-2-Butene-1,4-dicarboxylic Acid	C6H8O4	Organic acids	Organic acids	4436-74-2	319642	301148	285391	329483	229335	260637	270221	324696	338533	280839	253783	296771	159765	289166	337855	300402	294073	297328	220805	239508	236860
vasicinone	C11H10N2O2	Alkaloids	Alkaloids	486-64-6	92734.3	102542	92772.8	85096	98235.5	104572	115375	127983	139544	152357	135039	141491	71921.6	107124	102022	116500	131738	119950	89521.6	109342	108378
Α-hydroxyquinoline	C9H7NO	Alkaloids	Alkaloids	-	336659	288076	263021	240371	263905	288666	585738	556208	537678	728970	754213	752469	220046	232394	280136	352672	480991	419845	388423	426869	474879
α-Hydrojuglone glucoside	C16H18O8	Quinones	Quinones	-	3.03105e+06	2.98447e+06	3.01911e+06	2.49584e+06	2.51174e+06	2.31103e+06	2.51084e+06	2.42493e+06	3.27013e+06	2.60094e+06	1.92118e+06	1.99819e+06	172794	172794	172794	863968	981156	1.80831e+06	875927	2.04834e+06	1.88105e+06
α-Hydroxycinnamic Acid*	C9H8O3	Phenolic acids	Phenolic acids	5801-57-0	3.656e+06	4.23785e+06	3.11291e+06	1.77393e+06	1.51652e+06	1.71422e+06	3.10837e+06	3.35978e+06	4.16503e+06	2.99828e+06	3.37433e+06	2.92687e+06	2.82618e+06	3.22391e+06	3.22014e+06	1.78995e+06	1.62328e+06	1.62558e+06	3.41088e+06	3.99003e+06	4.19087e+06
α-Ketoglutaric acid	C5H6O5	Organic acids	Organic acids	328-50-7	306464	312058	409228	128779	131936	125617	331018	379916	240166	166661	127198	150077	353212	257491	173772	231478	260707	350767	177720	367280	284347
α-Linolenic Acid*	C18H30O2	Lipids	Free fatty acids	463-40-1	5.83231e+06	5.53609e+06	6.70874e+06	4.4088e+06	4.23436e+06	4.67971e+06	5.37154e+06	6.23073e+06	6.34947e+06	4.68861e+06	4.98867e+06	5.14271e+06	5.87456e+06	5.64511e+06	4.81492e+06	6.70834e+06	6.19502e+06	7.57779e+06	5.35146e+06	5.19581e+06	5.70538e+06
β-Eudesmol	C15H26O	Terpenoids	Sesquiterpenoids	473-15-4	83079.5	98442.4	94906.1	86592.1	96088.2	97436.3	71489.2	88759.1	95048.1	87185.1	91851.3	98028.8	79726.8	89201.7	86637.3	80888.9	83320.8	91680.2	80441.2	96310.8	84746.5
β-Hydroxyisovaleric acid	C5H10O3	Organic acids	Organic acids	625-08-1	134726	123931	133566	124528	114470	157959	169511	132731	158979	173291	151226	154037	212493	219104	209992	214179	189341	202083	161670	153539	165307
β-Pseudouridine	C9H12N2O6	Nucleotides and derivatives	Nucleotides and derivatives	1445-07-4	149032	127344	179060	90403.4	118697	66026.4	245630	206402	157981	84890.8	137876	85687.4	122625	80175.3	41047.7	103332	80960.4	121855	65246	126987	78546.9
γ-Aminobutyric acid	C4H9NO2	Organic acids	Organic acids	56-12-2	8.07751e+06	8.23797e+06	8.55362e+06	3.55221e+06	3.56842e+06	3.78793e+06	8.02503e+06	8.36971e+06	9.23136e+06	3.1644e+06	3.08536e+06	2.88781e+06	5.6978e+06	5.36123e+06	4.90452e+06	4.61054e+06	4.46625e+06	4.73557e+06	5.08333e+06	5.20057e+06	5.77614e+06
γ-Glu-Cys	C8H14N2O5S	Amino acids and derivatives	Amino acids and derivatives	636-58-8	91593.5	82167.9	114769	246817	296332	225157	148528	198256	171340	303376	301838	168242	379650	304164	161133	233270	384736	425818	205921	292404	253917
γ-Glu-Trp	C16H19N3O5	Amino acids and derivatives	Amino acids and derivatives	66471-20-3	841622	959598	719225	464831	413440	663739	1.34093e+06	1.91687e+06	1.24225e+06	1.07252e+06	1.14538e+06	1.22906e+06	511521	630699	655058	1.11461e+06	1.09264e+06	923369	720234	644310	801928
γ-Glutamyl-L-valine	C10H18N2O5	Amino acids and derivatives	Amino acids and derivatives	-	116933	131879	125782	126339	98068	109040	174286	167357	154021	156293	149250	159583	180296	202772	209500	217504	182852	207230	123653	129662	159599
γ-Glutamyltyrosine	C14H18N2O6	Amino acids and derivatives	Amino acids and derivatives	7432-23-7	182840	210719	215732	108494	117211	140304	189546	213677	228200	120963	118334	130955	153667	166495	177475	148412	144018	130346	136536	150891	156483
γ-L-Glutamyl-S-methyl-L-cysteine	C9H16N2O5S	Amino acids and derivatives	Amino acids and derivatives	-	82371	166753	145664	103040	118655	135137	156887	147641	138404	178233	131631	140014	136942	113371	135000	159507	180676	149171	116792	116358	150924
γ-Linolenic Acid*	C18H30O2	Lipids	Free fatty acids	506-26-3	4.90545e+06	5.07276e+06	6.23243e+06	4.0335e+06	3.95162e+06	4.23347e+06	5.35182e+06	5.72379e+06	5.93248e+06	4.34114e+06	4.91175e+06	4.87755e+06	5.63852e+06	5.76748e+06	4.72378e+06	6.44737e+06	5.93055e+06	6.59516e+06	5.04677e+06	5.12407e+06	5.25807e+06
γ-glutamylmethionine	C10H18N2O5S	Amino acids and derivatives	Amino acids and derivatives	17663-87-5	163411	162352	162907	69707.8	80341.1	71948.4	196703	164032	187816	94222.9	93091.5	94435.5	98934.1	129274	130656	64404	89122.1	81507.6	107917	101959	99505.5
δ-Guanidinovaleric acid	C6H13N3O2	Organic acids	Organic acids	462-93-1	46589.8	48002.1	35295.9	52345.9	35365.2	55819.3	36003.1	44806.9	37689.3	44555.8	49715.8	74429.3	66162.3	92571	48719.9	75801	64087.3	56106.5	43772.2	58581.7	64233.5

## Sheet: Table S4
Table S4 Differential metabolites and KEGG annotations in AAW and GW
Count	Compounds	Class I	Class II	CM6005GW-1	CM6005GW-2	CM6005GW-3	CM6002GW-1	CM6002GW-2	CM6002GW-3	JM44GW-1	JM44GW-2	JM44GW-3	CM6005AAW-1	CM6005AAW-2	CM6005AAW-3	CM6002AAW-1	CM6002AAW-2	CM6002AAW-3	JM44AAW-1	JM44AAW-2	JM44AAW-3	VIP	P-value	FDR	Fold_Change	Log2FC	Type	cpd_ID	kegg_map
1	1,2,2'-Trisinapoyl gentiobiose	Phenolic acids	Phenolic acids	8714.22	8134.54	7525.4	19285.4	34452.5	30695	171603	155320	163114	1505.08	1505.08	1505.08	14383.1	9334.13	9958.84	26880.2	20052.7	29443.8	1.24541	0.0597139	0.211415	5.22698	2.38598	down	-	-
2	1-Arabinosyluracil	Nucleotides and derivatives	Nucleotides and derivatives	1.48224e+06	1.37117e+06	1.34413e+06	1.46386e+06	1.54196e+06	1.53371e+06	1.58303e+06	1.38307e+06	1.7015e+06	3.56858e+06	3.68045e+06	2.5373e+06	4.06762e+06	3.90556e+06	4.23494e+06	1.80574e+06	2.2848e+06	1.61356e+06	1.99126	0.0015369	0.0245903	0.483949	-1.04707	up	-	-
3	2'-O-Methyladenosine	Nucleotides and derivatives	Nucleotides and derivatives	938152	988568	1.01656e+06	1.26907e+06	1.11392e+06	1.15328e+06	1.59623e+06	1.51918e+06	1.77006e+06	3.23441e+06	3.1622e+06	2.99476e+06	4.66762e+06	4.50899e+06	4.01652e+06	1.63497e+06	1.79275e+06	1.71246e+06	2.01805	0.00150316	0.0245903	0.409924	-1.28657	up	-	-
4	2-Hydroxy-7-methoxy-1,4-benzoxazin-3(2H)-one glucoside (HMBOA glucoside)	Alkaloids	Alkaloids	32141.6	44753.4	34056	30162.8	41267.7	34226.4	204214	182512	208159	31135.1	23712.9	32895.6	4259.11	4259.11	21295.5	35522.9	25658.9	38449.9	1.35269	0.0417031	0.167385	3.73635	1.90163	down	-	-
5	3-quinolinecarboxylic acid	Alkaloids	Quinoline alkaloids	196276	140788	176754	78981.1	100515	80011.2	119078	168368	160016	399775	382270	350445	363728	301084	311966	179503	134364	170272	1.80264	0.00158601	0.0245903	0.470728	-1.08703	up	-	-
6	5-Hydroxy-2-pyrrolidinone	Alkaloids	Pyrrole alkaloids	72912.6	107459	104814	14582.5	14582.5	14582.5	14582.5	14582.5	14582.5	85512.2	76110.7	112052	101025	107742	117313	97871.6	118176	102408	1.7013	0.00201937	0.0275729	0.405877	-1.30088	up	-	-
7	6'-O-Sinapoylgeniposide	Terpenoids	Monoterpenoids	152811	134668	77270.7	179724	207486	169308	823035	598121	797857	74472	42086.2	70240.3	121832	108535	68547.1	155416	274379	306479	1.12152	0.0718507	0.23173	2.56982	1.36167	down	-	-
8	Acacetin-7-O-neohesperidoside*	Flavonoids	Flavones	358.659	358.659	358.659	358.659	358.659	1793.3	358.659	358.659	358.659	12558.1	4189.62	6740.41	19619.3	17459.4	23778.1	23129.8	24316.2	17322.6	2.32124	0.000173506	0.00801178	0.0312686	-4.99914	up	-	-
9	Acacetin-7-O-rutinoside (Linarin)*	Flavonoids	Flavones	477.38	477.38	477.38	6024.4	2386.9	477.38	477.38	477.38	477.38	21351.1	10085	7139.31	24371.7	29261.4	31830.9	38038.9	38825.4	35232.6	2.2191	0.000171814	0.00801178	0.0497719	-4.32852	up	-	-
10	Apigenin-8-C-Glucoside (Vitexin)	Flavonoids	Flavones	143707	130713	97754.6	159192	127181	107162	132876	156674	142233	148397	149573	160172	328580	684233	195533	314448	360326	319161	1.66313	0.0204066	0.10686	0.450114	-1.15164	up	C01460	ko00941,ko00944
11	Cirsimaritin-8-C-[Xylosyl-(1-2)]-glucoside	Flavonoids	Flavones	29190.6	17911.5	25281.5	35791.9	48049	46011.1	2048.48	8188.89	7164.51	52657.4	71614.5	42138.3	22495.8	26067.4	47038.6	42947.2	79751.2	65437.5	1.23902	0.00904822	0.0638119	0.487923	-1.03527	up	-	-
12	Cryptochlorogenic acid (4-O-Caffeoylquinic acid)	Phenolic acids	Phenolic acids	37657.6	2899.74	2899.74	35446.8	22987.7	30223	22641.8	2899.74	2899.74	2899.74	14498.7	2899.74	2899.74	19306.3	2899.74	2899.74	2899.74	2899.74	1.03758	0.0522477	0.19325	2.96758	1.56929	down	-	-
13	Cyclo(Phe-Glu)	Amino acids and derivatives	Amino acids and derivatives	104096	75968.9	71030.8	41631.5	27140.6	44943.7	55797.3	49803.5	52224.9	164047	188557	131034	215495	172619	67351.8	42736.7	33250.2	46164.7	1.15672	0.0376786	0.156833	0.492471	-1.02189	up	-	-
14	Delta-Hexalactone	Others	Lactones	4013.65	4013.65	4013.65	4013.65	4013.65	4013.65	4013.65	4013.65	4013.65	30402.2	46536.9	20068.3	4013.65	4013.65	4013.65	4013.65	4013.65	4013.65	1.15658	0.107998	0.290581	0.298316	-1.74509	up	-	-
15	Disinapoyl glucoside	Phenolic acids	Phenolic acids	31689.2	36847.1	36102.9	74285.2	98305.9	91035.1	1.01072e+06	878853	1.01956e+06	8530.77	16756	20637	28002.9	24825.8	36420.6	112734	135559	106827	1.14871	0.0768375	0.23885	6.68456	2.74083	down	-	-
16	Eleutheroside E	Lignans and Coumarins	Lignans	12087.1	4406.8	13185.9	7704.13	4401.45	17577.4	880.29	880.29	880.29	28559	30756.1	30752.8	21994.3	8805.66	14282.8	17601.4	16479.9	9891.88	1.51656	0.00223387	0.0286288	0.34615	-1.53053	up	C20786	-
17	Gentisic acid-[6''-(3-hydroxy-3-methylglutaryl)]-glucoside	Phenolic acids	Phenolic acids	32236.3	64468.9	59511.4	65089.8	97602.3	59046.5	14467.2	13263.4	13645	130151	70336.3	75649.9	127726	131415	132653	87978.3	101231	106053	1.57934	0.000266403	0.0102425	0.435355	-1.19974	up	-	-
18	Glu-Phe	Amino acids and derivatives	Amino acids and derivatives	30933.1	46900.4	47780.2	44860.3	48310.3	59648.6	50960.4	57900.5	60223	132414	126642	130095	151117	149392	130080	63262.7	68426.3	71674.4	2.05689	0.000529713	0.0138198	0.437411	-1.19294	up	-	-
19	Guanosine 3',5'-cyclic monophosphate	Nucleotides and derivatives	Nucleotides and derivatives	25355.6	19272.3	27265.8	24128.6	21175	29645.2	49208.1	41576.5	34183.1	102692	110084	103013	106469	92355.3	83660.6	41427	39522	41930.1	2.0184	0.000941039	0.0183314	0.376911	-1.4077	up	C00942	ko00230,ko01100
20	L-Alanyl-L-Phenylalanine	Amino acids and derivatives	Amino acids and derivatives	59026.1	50528.3	58301.5	38912.9	56750.1	38163.2	44159.2	41904.8	62645	111300	97278.6	103879	153128	142233	120499	75628.7	49666.8	65772.8	1.89243	0.00165454	0.0249204	0.489882	-1.02949	up	-	-
21	Methyl gallate	Phenolic acids	Phenolic acids	29127.6	31771.9	35307.5	37945.3	37073.3	27362	51185	33389.1	44075.5	13185.4	18539.3	17579.5	18487.9	9717.14	15011.1	20307.7	19336.7	14065.7	2.15287	1.28853e-05	0.00144811	2.23782	1.16209	down	-	-
22	N-Acetyl-L-Methionine	Amino acids and derivatives	Amino acids and derivatives	21340.9	26189.7	38797.3	30070.3	15523.6	16496.9	44615.3	44623.4	40326.5	74728.5	86541.2	54304.8	80501.3	79645.3	78545.6	42673	41701.6	34706.8	1.82964	0.0010223	0.0191485	0.484843	-1.04441	up	C02712	-
23	N-Acetyl-L-tyrosine	Amino acids and derivatives	Amino acids and derivatives	45500.7	48233.2	57333.9	34587.6	42773.9	43682.9	61899.4	44594.6	44594.6	97379.1	174710	141045	108289	127396	105559	58257.1	71891.2	63705	2.03149	0.00167316	0.0249437	0.446306	-1.1639	up	-	-
24	N-Acetylisatin	Alkaloids	Plumerane	128233	118228	120415	64608.1	74397.9	67555.1	116471	123009	120183	287775	256509	322067	337077	299246	277036	114334	108668	135689	1.8398	0.00212289	0.0277708	0.436354	-1.19643	up	C02172	ko00380
25	N-Feruloylagmatine	Alkaloids	Phenolamine	510211	393112	603104	477493	513472	461136	376080	424371	390216	1.51749e+06	2.28264e+06	2.07081e+06	1.57749e+06	1.69648e+06	1.45156e+06	621301	683886	636705	2.01042	0.00190358	0.027266	0.33092	-1.59545	up	C18325	ko00999,ko01100,ko01110
26	N-p-Coumaroyl hydroxydehydroagmatine	Alkaloids	Phenolamine	51474.4	44360.1	39113.1	58158.8	43593.2	72694.3	99126.6	86906.4	81894.4	3243.15	3243.15	3243.15	25560.3	55262.2	16215.8	3243.15	3243.15	3243.15	1.99701	5.80152e-05	0.00423801	4.95567	2.30908	down	-	-
27	Pinoresinol-4-O-glucoside	Lignans and Coumarins	Lignans	67869.4	45452	44940.5	31468.5	15739.7	26266.5	3147.94	3147.94	3147.94	74878.7	79534.2	109974	60598	51190.2	39778	26389	24208.5	25417.3	1.18681	0.0404353	0.164557	0.490236	-1.02845	up	C17529	-
28	Quercetin-3-O-galactoside (Hyperin)	Flavonoids	Flavonols	12641.7	13786.3	6822.82	1364.56	1364.56	12566.3	18383.3	18377.2	28709.2	27406.3	27270.8	25268.6	28487.5	93407.1	29857.1	28405.7	23862.8	26269.8	1.59017	0.0199697	0.105619	0.367514	-1.44413	up	C10073	-
29	Quinoline-4-carboxylic acid	Alkaloids	Quinoline alkaloids	1205.23	1205.23	1205.23	1205.23	1205.23	1205.23	12279.7	9965.42	9226.93	8396.05	12763.2	10855.3	9708.1	17315.2	7170.25	10831.3	12588.3	12589.9	1.84496	0.00205815	0.0275867	0.378637	-1.40111	up	C06414	-
30	Uridine	Nucleotides and derivatives	Nucleotides and derivatives	291033	451258	385444	366979	809492	350528	412665	569933	449885	965041	801396	1.17738e+06	1.216e+06	1.64383e+06	1.23859e+06	586021	477428	466608	1.70841	0.00581843	0.0469653	0.476793	-1.06856	up	C00299	ko00240,ko01100,ko01232,ko02010
31	Vitexin-2''-O-glucoside	Flavonoids	Flavones	57344.7	58428.7	71410.7	82231.2	37875	54107.6	78982.5	95210	94129.2	151464	133075	119012	143896	110357	133075	157955	136300	195820	2.12812	5.13667e-06	0.000833853	0.491602	-1.02444	up	C04024	ko00944
32	p-Coumaroylagmatine	Alkaloids	Phenolamine	171623	222608	175520	121859	117743	149686	96914.1	84449.4	92651.6	1.01243e+06	980002	1.00652e+06	695344	959350	643985	159252	190921	139128	1.81462	0.0041263	0.0381079	0.213076	-2.23056	up	C04498	ko00999,ko01100,ko01110
33	p-Coumaroylcadaverine	Alkaloids	Phenolamine	111189	80991.9	73902.9	29746.6	30677.7	26810.7	85701.7	59865.8	62762.5	283976	294818	242951	189267	206359	176214	35747.6	84782.9	65217.7	1.59052	0.00697021	0.0538809	0.355624	-1.49158	up	-	-
34	p-Coumaroylputrescine	Alkaloids	Phenolamine	455645	388126	372004	253285	257683	213732	843372	643746	690674	1.47175e+06	1.3098e+06	1.24031e+06	1.56494e+06	1.43698e+06	1.29627e+06	453792	401870	351055	1.57121	0.0073004	0.0555515	0.432284	-1.20995	up	C18326	ko00330,ko01100
